# Supplementary material for: (E)-3-(4-Hy­droxy-3-meth­oxy­phen­yl)-1-(4-hy­droxy­phen­yl)prop-2-en-1-one
Source: Acta Crystallogr Sect E Struct Rep Online. 2014 Apr 26;70(Pt 5):o593–4. doi: 10.1107/S1600536814008757 (PMC4011235; doi:10.1107/S1600536814008757)
Supplement: Supplementary file 1 [file e-70-0o593-sup1.cif]

##############################################################################
#                                                                            #
# This CIF contains the data in a paper accepted for publication in          #
# Acta Crystallographica Section E. It conforms to the requirements of       #
# Notes for Authors for Acta Crystallographica Section E, and has been       #
# peer reviewed under the auspices of the IUCr Commission on Journals.       #
#                                                                            #
# Full details of the Crystallographic Information File format               #
# are given in the paper "The Crystallographic Information File (CIF):       #
# a New Standard Archive File for Crystallography" by S. R. Hall, F. H.      #
# Allen and I. D. Brown [Acta Cryst. (1991), A47, 655-685].                  #
#                                                                            #
# The current version of the core CIF dictionary is obtainable from          #
# ftp://ftp.iucr.org/pub/cif_core.dic.                                       #
#                                                                            #
# Software is freely available for graphical display of the structure(s)     #
# in this CIF. For information consult the CIF software page                 #
# http://www.iucr.org/resources/cif/software.                                #
#                                                                            #
# This file may be used for bona fide research purposes within the           #
# scientific community so long as proper attribution is given to the journal # 
# article from which it was obtained.                                        #
#                                                                            #
##############################################################################
data_I
_audit_creation_method     SHELXL-97
_database_code_depnum_ccdc_archive     'CCDC 991699'
_chemical_name_systematic
;
(<i>E</i>)-3-(4-Hydroxy-3-methoxyphenyl)-1-(4-hydroxyphenyl)prop-2-en-1-one
;
_chemical_name_common     ?
_chemical_formula_moiety     'C16 H14 O4'
_chemical_formula_sum     'C16 H14 O4'
_chemical_formula_iupac     'C16 H14 O4'
_chemical_formula_weight     270.27
_chemical_melting_point     ?
_symmetry_cell_setting     orthorhombic
_symmetry_space_group_name_H-M     'P b c a'
_symmetry_space_group_name_Hall     '-P 2ac 2ab'
loop_
    _symmetry_equiv_pos_as_xyz
    'x, y, z'
    '-x+1/2, -y, z+1/2'
    'x+1/2, -y+1/2, -z'
    '-x, y+1/2, -z+1/2'
    '-x, -y, -z'
    'x-1/2, y, -z-1/2'
    '-x-1/2, y-1/2, z'
    'x, -y-1/2, z-1/2'
_cell_length_a     16.2808(8)
_cell_length_b     10.4348(5)
_cell_length_c     16.2905(7)
_cell_angle_alpha     90.00
_cell_angle_beta     90.00
_cell_angle_gamma     90.00
_cell_volume     2767.5(2)
_cell_formula_units_Z     8
_cell_measurement_reflns_used     3441
_cell_measurement_theta_min     2.50
_cell_measurement_theta_max     28.32
_cell_measurement_temperature     293(2)
_exptl_crystal_description     block
_exptl_crystal_colour     yellow
_exptl_crystal_size_max     0.35
_exptl_crystal_size_mid     0.30
_exptl_crystal_size_min     0.25
_exptl_crystal_density_diffrn     1.297
_exptl_crystal_density_meas     ?
_exptl_crystal_density_method     'not measured'
_exptl_crystal_F_000     1136
_exptl_absorpt_coefficient_mu     0.093
_exptl_absorpt_correction_type     multi-scan
_exptl_absorpt_process_details     '(SADABS; Bruker, 2004)'
_exptl_absorpt_correction_T_min     0.968
_exptl_absorpt_correction_T_max     0.977
_exptl_special_details     ?
_diffrn_ambient_temperature     293(2)
_diffrn_radiation_type     MoK\a
_diffrn_radiation_wavelength     0.71073
_diffrn_radiation_source     'fine-focus sealed tube'
_diffrn_radiation_monochromator     graphite
_diffrn_measurement_device_type     'Bruker Kappa APEXII CCD'
_diffrn_measurement_method     '\w and \f scan'
_diffrn_detector_area_resol_mean     ?
_diffrn_reflns_number     12921
_diffrn_reflns_av_R_equivalents     0.0274
_diffrn_reflns_av_sigmaI/netI     0.0293
_diffrn_reflns_theta_min     2.50
_diffrn_reflns_theta_max     28.32
_diffrn_reflns_theta_full     28.32
_diffrn_measured_fraction_theta_max     0.971
_diffrn_measured_fraction_theta_full     0.971
_diffrn_reflns_limit_h_min     -21
_diffrn_reflns_limit_h_max     17
_diffrn_reflns_limit_k_min     -13
_diffrn_reflns_limit_k_max     7
_diffrn_reflns_limit_l_min     -21
_diffrn_reflns_limit_l_max     21
_diffrn_standards_number     ?
_diffrn_standards_interval_count     ?
_diffrn_standards_interval_time     ?
_diffrn_standards_decay_%     ?
_refine_special_details
;
Refinement of <i>F</i>^2^ against ALL reflections. The weighted <i>R</i>-factor
<i>wR</i> and goodness of fit <i>S</i> are based on <i>F</i>^2^, conventional
<i>R</i>-factors <i>R</i> are based on <i>F</i>, with <i>F</i> set to zero for
negative <i>F</i>^2^. The threshold expression of <i>F</i>^2^ >
\s(<i>F</i>^2^) is used only for calculating <i>R</i>-factors(gt) <i>etc</i>.
and is not relevant to the choice of reflections for refinement.
<i>R</i>-factors based on <i>F</i>^2^ are statistically about twice as large
as those based on <i>F</i>, and <i>R</i>- factors based on ALL data will be
even larger.
;
_reflns_number_total     3441
_reflns_number_gt     1935
_reflns_threshold_expression     I>2\s(I)
_refine_ls_structure_factor_coef     Fsqd
_refine_ls_matrix_type     full
_refine_ls_R_factor_all     0.0890
_refine_ls_R_factor_gt     0.0394
_refine_ls_wR_factor_gt     0.0952
_refine_ls_wR_factor_ref     0.1282
_refine_ls_goodness_of_fit_ref     1.054
_refine_ls_restrained_S_all     1.055
_refine_ls_number_reflns     3344
_refine_ls_number_parameters     189
_refine_ls_number_restraints     2
_refine_ls_hydrogen_treatment     mixed
_refine_ls_weighting_scheme     calc
_refine_ls_weighting_details
         'calc w=1/[\s^2^(Fo^2^)+(0.0473P)^2^+0.8783P] where P=(Fo^2^+2Fc^2^)/3'
_atom_sites_solution_hydrogens     geom
_atom_sites_solution_primary     direct
_atom_sites_solution_secondary     difmap
_refine_ls_shift/su_max     0.004
_refine_ls_shift/su_mean     0.000
_refine_diff_density_max     0.179
_refine_diff_density_min     -0.204
_refine_ls_extinction_method     'SHELXL97 (Sheldrick, 2008)'
_refine_ls_extinction_coef     0.0024(6)
_refine_ls_extinction_expression
                                  'Fc^*^=kFc[1+0.001xFc^2^\l^3^/sin(2\q)]^-1/4^'
loop_
    _atom_type_symbol
    _atom_type_description
    _atom_type_scat_dispersion_real
    _atom_type_scat_dispersion_imag
    _atom_type_scat_source
    'C' 'C' 0.0033 0.0016
                         'International Tables Vol C Tables 4.2.6.8 and 6.1.1.4'
    'H' 'H' 0.0000 0.0000
                         'International Tables Vol C Tables 4.2.6.8 and 6.1.1.4'
    'O' 'O' 0.0106 0.0060
                         'International Tables Vol C Tables 4.2.6.8 and 6.1.1.4'
_computing_data_collection     'APEX2 (Bruker, 2004)'
_computing_cell_refinement     'APEX2 and SAINT (Bruker, 2004)'
_computing_data_reduction     'SAINT and XPREP (Bruker, 2004)'
_computing_structure_solution     'SIR92 (Altomare <i>et al.</i>, 1993)'
_computing_structure_refinement     'SHELXL97 (Sheldrick, 2008)'
_computing_molecular_graphics     'ORTEP-3 for Windows (Farrugia, 2012)'
_computing_publication_material
                            'SHELXL97 (Sheldrick, 2008) and PLATON (Spek, 2009)'
loop_
    _atom_site_type_symbol
    _atom_site_label
    _atom_site_fract_x
    _atom_site_fract_y
    _atom_site_fract_z
    _atom_site_U_iso_or_equiv
    _atom_site_adp_type
    _atom_site_calc_flag
    _atom_site_refinement_flags
    _atom_site_occupancy
    _atom_site_symmetry_multiplicity
    _atom_site_disorder_assembly
    _atom_site_disorder_group
    O O1 0.21682(7) 0.58070(13) 0.26522(8) 0.0532(4) Uani d . 1 1 . .
    O O2 0.59318(7) 0.69018(13) 0.32421(9) 0.0594(4) Uani d D 1 1 . .
    H H2O 0.6310(12) 0.649(2) 0.2968(14) 0.089 Uiso d D 1 1 . .
    O O3 0.28796(9) 0.08570(16) -0.06956(10) 0.0762(5) Uani d . 1 1 . .
    O O4 0.13699(9) -0.00902(16) -0.07979(10) 0.0708(5) Uani d D 1 1 . .
    H H4O 0.1798(13) -0.024(3) -0.1090(16) 0.106 Uiso d D 1 1 . .
    C C1 0.43059(10) 0.50808(17) 0.22500(11) 0.0431(4) Uani d . 1 1 . .
    H H1 0.4245 0.4397 0.1889 0.052 Uiso calc R 1 1 . .
    C C2 0.50835(10) 0.54733(17) 0.24660(11) 0.0445(4) Uani d . 1 1 . .
    H H2 0.5541 0.5065 0.2246 0.053 Uiso calc R 1 1 . .
    C C3 0.51802(10) 0.64693(17) 0.30075(11) 0.0423(4) Uani d . 1 1 . .
    C C4 0.44972(11) 0.70803(18) 0.33262(12) 0.0511(5) Uani d . 1 1 . .
    H H4 0.4562 0.7759 0.3690 0.061 Uiso calc R 1 1 . .
    C C5 0.37224(10) 0.66855(17) 0.31058(11) 0.0461(4) Uani d . 1 1 . .
    H H5 0.3267 0.7097 0.3327 0.055 Uiso calc R 1 1 . .
    C C6 0.36105(9) 0.56830(15) 0.25593(10) 0.0366(4) Uani d . 1 1 . .
    C C7 0.27741(10) 0.53112(17) 0.23093(10) 0.0400(4) Uani d . 1 1 . .
    C C8 0.26703(10) 0.43695(18) 0.16605(11) 0.0453(4) Uani d . 1 1 . .
    H H8 0.3133 0.4132 0.1362 0.054 Uiso calc R 1 1 . .
    C C9 0.19621(11) 0.38287(17) 0.14669(11) 0.0459(4) Uani d . 1 1 . .
    H H9 0.1504 0.4111 0.1755 0.055 Uiso calc R 1 1 . .
    C C10 0.18214(10) 0.28457(17) 0.08558(11) 0.0444(4) Uani d . 1 1 . .
    C C11 0.10435(11) 0.2317(2) 0.07729(12) 0.0523(5) Uani d . 1 1 . .
    H H11 0.0613 0.2625 0.1092 0.063 Uiso calc R 1 1 . .
    C C12 0.09021(12) 0.1337(2) 0.02206(12) 0.0570(5) Uani d . 1 1 . .
    H H12 0.0378 0.0990 0.0174 0.068 Uiso calc R 1 1 . .
    C C13 0.15256(12) 0.08717(19) -0.02586(11) 0.0505(5) Uani d . 1 1 . .
    C C14 0.23128(11) 0.13987(18) -0.01877(12) 0.0496(5) Uani d . 1 1 . .
    C C15 0.24529(11) 0.23674(18) 0.03604(11) 0.0494(5) Uani d . 1 1 . .
    H H15 0.2977 0.2714 0.0405 0.059 Uiso calc R 1 1 . .
    C C16 0.37141(14) 0.1250(3) -0.0603(2) 0.1069(11) Uani d . 1 1 . .
    H H16A 0.4061 0.0719 -0.0937 0.160 Uiso calc R 1 1 . .
    H H16B 0.3873 0.1169 -0.0038 0.160 Uiso calc R 1 1 . .
    H H16C 0.3770 0.2128 -0.0772 0.160 Uiso calc R 1 1 . .
loop_
    _atom_site_aniso_label
    _atom_site_aniso_U_11
    _atom_site_aniso_U_22
    _atom_site_aniso_U_33
    _atom_site_aniso_U_12
    _atom_site_aniso_U_13
    _atom_site_aniso_U_23
    O1 0.0284(7) 0.0681(9) 0.0632(8) 0.0049(6) 0.0022(5) -0.0101(7)
    O2 0.0294(7) 0.0634(9) 0.0855(10) -0.0054(6) -0.0028(6) -0.0207(8)
    O3 0.0523(9) 0.0907(12) 0.0856(11) -0.0047(8) -0.0006(8) -0.0401(9)
    O4 0.0661(10) 0.0756(10) 0.0707(10) -0.0206(8) -0.0097(7) -0.0194(8)
    C1 0.0338(9) 0.0456(10) 0.0500(10) 0.0044(7) -0.0024(7) -0.0103(8)
    C2 0.0275(9) 0.0510(10) 0.0550(10) 0.0064(7) 0.0007(7) -0.0087(9)
    C3 0.0290(9) 0.0447(10) 0.0530(10) -0.0026(7) -0.0014(7) -0.0011(8)
    C4 0.0373(10) 0.0531(11) 0.0629(12) -0.0020(8) 0.0042(8) -0.0216(9)
    C5 0.0310(9) 0.0517(10) 0.0555(11) 0.0030(8) 0.0083(7) -0.0108(9)
    C6 0.0287(8) 0.0403(9) 0.0407(9) 0.0004(7) 0.0005(6) 0.0004(8)
    C7 0.0303(9) 0.0444(9) 0.0452(9) 0.0018(7) 0.0005(7) 0.0033(8)
    C8 0.0307(9) 0.0561(11) 0.0491(10) 0.0000(8) -0.0005(7) -0.0049(9)
    C9 0.0342(10) 0.0514(10) 0.0520(10) -0.0002(8) -0.0001(8) 0.0006(9)
    C10 0.0347(9) 0.0494(10) 0.0490(10) -0.0053(8) -0.0055(8) 0.0043(8)
    C11 0.0390(10) 0.0655(12) 0.0524(11) -0.0099(9) -0.0016(8) 0.0033(10)
    C12 0.0441(11) 0.0695(13) 0.0575(12) -0.0221(10) -0.0100(9) 0.0057(10)
    C13 0.0516(12) 0.0526(11) 0.0475(10) -0.0106(9) -0.0139(9) 0.0030(9)
    C14 0.0426(11) 0.0545(11) 0.0518(10) -0.0028(9) -0.0076(8) -0.0008(9)
    C15 0.0361(9) 0.0552(11) 0.0568(11) -0.0071(8) -0.0065(8) -0.0035(9)
    C16 0.0457(14) 0.139(3) 0.136(3) -0.0060(15) 0.0096(14) -0.076(2)
_geom_special_details
;
All e.s.d.'s (except the e.s.d. in the dihedral angle between two l.s. planes)
are estimated using the full covariance matrix. The cell e.s.d.'s are taken
into account individually in the estimation of e.s.d.'s in distances, angles
and torsion angles; correlations between e.s.d.'s in cell parameters are only
used when they are defined by crystal symmetry. An approximate (isotropic)
treatment of cell e.s.d.'s is used for estimating e.s.d.'s involving l.s.
planes.
;
loop_
    _geom_bond_atom_site_label_1
    _geom_bond_atom_site_label_2
    _geom_bond_site_symmetry_2
    _geom_bond_distance
    _geom_bond_publ_flag
    O1 C7 . 1.2461(19) ?
    O2 C3 . 1.359(2) ?
    O2 H2O . 0.871(16) ?
    O3 C14 . 1.362(2) ?
    O3 C16 . 1.427(3) ?
    O4 C13 . 1.358(2) ?
    O4 H4O . 0.857(17) ?
    C1 C2 . 1.376(2) ?
    C1 C6 . 1.389(2) ?
    C1 H1 . 0.9300 ?
    C2 C3 . 1.372(2) ?
    C2 H2 . 0.9300 ?
    C3 C4 . 1.383(2) ?
    C4 C5 . 1.375(2) ?
    C4 H4 . 0.9300 ?
    C5 C6 . 1.386(2) ?
    C5 H5 . 0.9300 ?
    C6 C7 . 1.473(2) ?
    C7 C8 . 1.453(2) ?
    C8 C9 . 1.322(2) ?
    C8 H8 . 0.9300 ?
    C9 C10 . 1.448(2) ?
    C9 H9 . 0.9300 ?
    C10 C11 . 1.388(2) ?
    C10 C15 . 1.399(2) ?
    C11 C12 . 1.381(3) ?
    C11 H11 . 0.9300 ?
    C12 C13 . 1.370(3) ?
    C12 H12 . 0.9300 ?
    C13 C14 . 1.399(2) ?
    C14 C15 . 1.368(3) ?
    C15 H15 . 0.9300 ?
    C16 H16A . 0.9600 ?
    C16 H16B . 0.9600 ?
    C16 H16C . 0.9600 ?
loop_
    _geom_angle_atom_site_label_1
    _geom_angle_atom_site_label_2
    _geom_angle_atom_site_label_3
    _geom_angle_site_symmetry_1
    _geom_angle_site_symmetry_3
    _geom_angle
    _geom_angle_publ_flag
    C3 O2 H2O . . 109.3(16) ?
    C14 O3 C16 . . 117.46(16) ?
    C13 O4 H4O . . 110(2) ?
    C2 C1 C6 . . 121.48(16) ?
    C2 C1 H1 . . 119.3 ?
    C6 C1 H1 . . 119.3 ?
    C3 C2 C1 . . 119.68(16) ?
    C3 C2 H2 . . 120.2 ?
    C1 C2 H2 . . 120.2 ?
    O2 C3 C2 . . 122.38(15) ?
    O2 C3 C4 . . 117.73(16) ?
    C2 C3 C4 . . 119.88(15) ?
    C5 C4 C3 . . 120.11(17) ?
    C5 C4 H4 . . 119.9 ?
    C3 C4 H4 . . 119.9 ?
    C4 C5 C6 . . 120.98(16) ?
    C4 C5 H5 . . 119.5 ?
    C6 C5 H5 . . 119.5 ?
    C5 C6 C1 . . 117.86(15) ?
    C5 C6 C7 . . 119.86(15) ?
    C1 C6 C7 . . 122.26(15) ?
    O1 C7 C8 . . 120.98(15) ?
    O1 C7 C6 . . 119.90(15) ?
    C8 C7 C6 . . 119.12(14) ?
    C9 C8 C7 . . 124.31(16) ?
    C9 C8 H8 . . 117.8 ?
    C7 C8 H8 . . 117.8 ?
    C8 C9 C10 . . 127.20(17) ?
    C8 C9 H9 . . 116.4 ?
    C10 C9 H9 . . 116.4 ?
    C11 C10 C15 . . 118.20(17) ?
    C11 C10 C9 . . 119.54(17) ?
    C15 C10 C9 . . 122.21(15) ?
    C12 C11 C10 . . 120.65(18) ?
    C12 C11 H11 . . 119.7 ?
    C10 C11 H11 . . 119.7 ?
    C13 C12 C11 . . 120.68(17) ?
    C13 C12 H12 . . 119.7 ?
    C11 C12 H12 . . 119.7 ?
    O4 C13 C12 . . 119.51(17) ?
    O4 C13 C14 . . 120.99(19) ?
    C12 C13 C14 . . 119.50(18) ?
    O3 C14 C15 . . 126.17(17) ?
    O3 C14 C13 . . 114.04(17) ?
    C15 C14 C13 . . 119.79(18) ?
    C14 C15 C10 . . 121.17(17) ?
    C14 C15 H15 . . 119.4 ?
    C10 C15 H15 . . 119.4 ?
    O3 C16 H16A . . 109.5 ?
    O3 C16 H16B . . 109.5 ?
    H16A C16 H16B . . 109.5 ?
    O3 C16 H16C . . 109.5 ?
    H16A C16 H16C . . 109.5 ?
    H16B C16 H16C . . 109.5 ?
loop_
    _geom_torsion_atom_site_label_1
    _geom_torsion_atom_site_label_2
    _geom_torsion_atom_site_label_3
    _geom_torsion_atom_site_label_4
    _geom_torsion_site_symmetry_1
    _geom_torsion_site_symmetry_2
    _geom_torsion_site_symmetry_3
    _geom_torsion_site_symmetry_4
    _geom_torsion
    _geom_torsion_publ_flag
    C6 C1 C2 C3 . . . . 0.9(3) ?
    C1 C2 C3 O2 . . . . -179.82(17) ?
    C1 C2 C3 C4 . . . . -0.7(3) ?
    O2 C3 C4 C5 . . . . 179.66(17) ?
    C2 C3 C4 C5 . . . . 0.5(3) ?
    C3 C4 C5 C6 . . . . -0.5(3) ?
    C4 C5 C6 C1 . . . . 0.8(3) ?
    C4 C5 C6 C7 . . . . -177.68(17) ?
    C2 C1 C6 C5 . . . . -1.0(3) ?
    C2 C1 C6 C7 . . . . 177.44(16) ?
    C5 C6 C7 O1 . . . . -7.4(3) ?
    C1 C6 C7 O1 . . . . 174.18(16) ?
    C5 C6 C7 C8 . . . . 172.36(16) ?
    C1 C6 C7 C8 . . . . -6.0(2) ?
    O1 C7 C8 C9 . . . . -10.4(3) ?
    C6 C7 C8 C9 . . . . 169.82(17) ?
    C7 C8 C9 C10 . . . . -176.97(17) ?
    C8 C9 C10 C11 . . . . 175.35(19) ?
    C8 C9 C10 C15 . . . . -2.2(3) ?
    C15 C10 C11 C12 . . . . 0.6(3) ?
    C9 C10 C11 C12 . . . . -177.03(17) ?
    C10 C11 C12 C13 . . . . -0.3(3) ?
    C11 C12 C13 O4 . . . . -179.87(18) ?
    C11 C12 C13 C14 . . . . -0.2(3) ?
    C16 O3 C14 C15 . . . . 5.9(3) ?
    C16 O3 C14 C13 . . . . -173.8(2) ?
    O4 C13 C14 O3 . . . . -0.3(3) ?
    C12 C13 C14 O3 . . . . -179.98(18) ?
    O4 C13 C14 C15 . . . . 179.99(17) ?
    C12 C13 C14 C15 . . . . 0.3(3) ?
    O3 C14 C15 C10 . . . . -179.67(18) ?
    C13 C14 C15 C10 . . . . 0.0(3) ?
    C11 C10 C15 C14 . . . . -0.5(3) ?
    C9 C10 C15 C14 . . . . 177.08(17) ?
loop_
    _geom_hbond_atom_site_label_D
    _geom_hbond_atom_site_label_H
    _geom_hbond_atom_site_label_A
    _geom_hbond_site_symmetry_A
    _geom_hbond_distance_DH
    _geom_hbond_distance_HA
    _geom_hbond_distance_DA
    _geom_hbond_angle_DHA
    O4 H4O O3 . 0.857(17) 2.20(3) 2.655(2) 113(2)
    O2 H2O O1 6_656 0.871(16) 1.868(16) 2.7349(18) 173(2)
    O4 H4O O1 8_565 0.857(17) 2.22(2) 2.937(2) 141(3)
    C16 H16A Cg 8_565 0.96 2.86 3.747(3) 155
data_New_Global_Publ_Block
_journal_date_recd_electronic     2014-03-13
_journal_date_accepted     2014-04-17
_journal_name_full     'Acta Crystallographica, Section E'
_journal_year     2014
_journal_volume     70
_journal_issue      5
_journal_page_first     o593
_journal_page_last     o594
_journal_paper_category     QO
_journal_paper_doi     10.1107/S1600536814008757
_journal_coeditor_code     SU2713
_publ_contact_author_name     'G. Usha'
_publ_contact_author_address
;
PG and Research Department of Physics
Queen Mary's College
Chennai-4
Tamilnadu
India
;
_publ_contact_author_email     'guqmc@yahoo.com'
_publ_contact_author_fax     ?
_publ_contact_author_phone     '9150761514'
_publ_section_title
;
(<i>E</i>)-3-(4-Hydroxy-3-methoxyphenyl)-1-(4-hydroxyphenyl)prop-2-en-1-one
;
loop_
    _publ_author_name
    _publ_author_address
    'Sathya, S.'
;
PG and Research Department of Physics
Queen Mary's College
Chennai-4
Tamilnadu
India
;
    'Reuben Jonathan, D.'
;
PG and Research Department of Chemistry
Presidency College
Chennai-5
Tamil Nadu
India
;
    'Prathebha, K.'
;
PG and Research Department of Physics
Queen Mary's College
Chennai-4
Tamilnadu
India
;
    'Usha, G.'
;
PG and Research Department of Physics
Queen Mary's College
Chennai-4
Tamilnadu
India
;
    'Jovita, J.'
;
PG and Research Department of Physics
Queen Mary's College
Chennai-4
Tamilnadu
India
;
