# Supplementary material for: (E)-3-(4-Hy­droxy-3-meth­oxy­phen­yl)-1-(4-hy­droxy­phen­yl)prop-2-en-1-one
Source: Acta Crystallogr Sect E Struct Rep Online. 2014 Apr 26;70(Pt 5):o593–4. doi: 10.1107/S1600536814008757 (PMC4011235; doi:10.1107/S1600536814008757)
Supplement: Supplementary file 2 [file e-70-0o593-Isup2.hkl]

#
# h,k,l, Fc-squared, Fo-squared, sigma(Fo-squared) and status flag
#
data_I
_shelx_title ' I         PBCA         R   0.05'
_shelx_refln_list_code          4
_shelx_F_calc_maximum      237.12
_exptl_crystal_F_000      1136.00
_reflns_d_resolution_high  0.7491
 
loop_
 _symmetry_equiv_pos_as_xyz
 'x, y, z'
 '-x+1/2, -y, z+1/2'
 'x+1/2, -y+1/2, -z'
 '-x, y+1/2, -z+1/2'
 '-x, -y, -z'
 'x-1/2, y, -z-1/2'
 '-x-1/2, y-1/2, z'
 'x, -y-1/2, z-1/2'
 
_cell_length_a    16.2808
_cell_length_b    10.4348
_cell_length_c    16.2905
_cell_angle_alpha  90.000
_cell_angle_beta   90.000
_cell_angle_gamma  90.000
 
_shelx_F_squared_multiplier     1.000
 
loop_
 _refln_index_h
 _refln_index_k
 _refln_index_l
 _refln_F_squared_calc
 _refln_F_squared_meas
 _refln_F_squared_sigma
 _refln_observed_status
   2   0   0    27887.19    31224.06    682.72 o
   4   0   0      497.92      508.28     13.54 o
   6   0   0     5677.15     6171.07    134.40 o
   8   0   0     4808.70     5191.30    115.12 o
  10   0   0      710.20      754.80     14.00 o
  12   0   0      525.71      512.03     10.80 o
  14   0   0     1615.12     1507.64     28.17 o
  16   0   0       39.74       31.73      8.84 o
   2   1   0    10466.96    10499.14     98.92 o
   4   1   0      198.97      177.48      3.09 o
   6   1   0        9.24        1.64      1.09 o
   8   1   0     1130.38     1249.28     15.23 o
  10   1   0      579.90      549.68      8.49 o
  12   1   0      124.22      132.95      8.56 o
  14   1   0      692.82      675.92     21.94 o
  16   1   0      522.22      521.35     22.89 o
   0   2   0     3831.23     3475.45     71.59 o
   2   2   0     4298.08     4085.93     33.81 o
   4   2   0     1398.60     1361.88     14.26 o
   6   2   0     2590.53     2603.12     25.97 o
   8   2   0      487.21      562.93      8.80 o
  10   2   0      256.04      284.45      6.13 o
  12   2   0      591.03      558.97     11.90 o
  14   2   0     4964.97     5039.73     67.06 o
  16   2   0       80.42      105.07     11.96 o
   2   3   0      908.85      839.42     10.51 o
   4   3   0      369.59      373.19      5.01 o
   6   3   0     7856.78     8613.80     81.81 o
   8   3   0     1340.00     1559.00     17.35 o
  10   3   0     1873.98     1908.24     27.97 o
  12   3   0       27.57       29.49      4.18 o
  14   3   0        0.00        6.90      9.62 o
  16   3   0      255.03      254.39     17.69 o
   0   4   0       50.84       47.92      3.48 o
   2   4   0     1365.76     1310.22     15.86 o
   4   4   0      107.83      112.94      3.38 o
   6   4   0      721.35      742.10      9.12 o
   8   4   0      152.03      208.67      8.46 o
  10   4   0      756.15      852.46     16.17 o
  12   4   0      459.66      471.56     11.81 o
  14   4   0      123.90      119.12     12.48 o
  16   4   0      263.42      232.54     17.17 o
  18   4   0       84.36      119.64     14.56 o
   2   5   0      192.98      182.26      4.58 o
   4   5   0     1084.20     1052.35     13.94 o
   6   5   0      923.79      873.12     22.34 o
   8   5   0     1145.91     1233.43     19.16 o
  10   5   0       78.75       81.92      5.82 o
  12   5   0      113.15      111.41      8.84 o
  14   5   0        2.16        1.04      7.28 o
  16   5   0        9.78       11.96      8.32 o
  18   5   0        8.91       11.96      9.88 o
   0   6   0      831.49      765.82     16.52 o
   2   6   0     5802.05     6027.51     65.07 o
   4   6   0     1541.33     1463.82     21.87 o
   6   6   0       64.12       74.81      5.25 o
   8   6   0       12.02        6.84      3.62 o
  10   6   0        0.04       -3.48      3.48 o
  12   6   0       40.21       42.93      4.47 o
  14   6   0        1.50        1.04      7.80 o
  16   6   0       87.34      108.19     13.52 o
  18   6   0       15.33       18.72     10.40 o
   2   7   0      309.49      291.77      7.69 o
   4   7   0      135.31      119.67      6.02 o
   6   7   0      121.84      108.04      7.11 o
   8   7   0        5.21        2.49      4.22 o
  10   7   0      234.86      260.24      9.72 o
  12   7   0      518.50      509.38     23.41 o
  14   7   0      277.78      251.27     18.21 o
  16   7   0        6.24        1.56      8.84 o
  18   7   0       38.57       48.89     12.48 o
   0   8   0        4.64       -4.25      4.25 o
   2   8   0        0.82       -2.82      2.82 o
   4   8   0        0.03       -3.57      4.42 o
   6   8   0      141.23      140.68      8.59 o
   8   8   0       31.25       23.24      5.85 o
  10   8   0        0.03       -1.77      4.59 o
  12   8   0       18.14       26.53      9.36 o
  14   8   0       50.12       52.54     11.44 o
  16   8   0       51.03       92.59     14.56 o
   2   9   0       29.22       31.41      5.09 o
   4   9   0       11.82       12.36      4.86 o
   6   9   0      537.68      554.60     16.45 o
   8   9   0     3046.90     3241.91     56.00 o
  10   9   0       21.43       17.68      8.84 o
  12   9   0       33.07       33.29     10.92 o
  14   9   0      133.57      152.93     17.17 o
  16   9   0       57.28       59.82     13.52 o
   0  10   0        0.14       -6.76      6.76 o
   2  10   0        0.00       -5.70      7.02 o
   4  10   0      469.05      491.81     13.25 o
   6  10   0        1.92        8.34      5.39 o
   8  10   0      562.94      584.31     27.58 o
  10  10   0        7.57        3.12      9.36 o
  12  10   0       43.79       56.18     13.00 o
  14  10   0        0.58       -9.36      9.36 o
   2  11   0        0.58       -5.69      5.69 o
   4  11   0       10.15       16.58      7.53 o
   6  11   0      729.18      811.46     23.73 o
   8  11   0       43.46       47.59      9.37 o
  10  11   0        0.75        3.12     10.40 o
  12  11   0       22.98       51.49     13.52 o
   0  12   0        2.12       -4.68      9.88 o
   2  12   0        8.86        2.60      7.36 o
   4  12   0      102.27       93.04     17.43 o
   6  12   0        5.59        5.70      8.44 o
   8  12   0       44.11       56.94     10.48 o
  10  12   0       56.49       68.66     15.08 o
   2  13   0        3.34       -2.40      8.27 o
   4  13   0        6.27        0.13      8.64 o
   6  13   0        0.04      -11.18     11.18 o
   1   1   1      876.20      862.35      5.88 o
   2   1   1     1319.83     1239.42      8.73 o
   3   1   1      505.71      434.60      3.51 o
   4   1   1      680.63      687.70      5.63 o
   5   1   1     1061.06     1091.48      9.17 o
   6   1   1      329.92      412.38      4.67 o
   7   1   1      600.79      588.03      6.24 o
   8   1   1      482.83      542.53      6.18 o
   9   1   1      110.60      143.05      3.08 o
  10   1   1        2.24        0.46      1.27 o
  11   1   1      296.51      314.49      4.43 o
  12   1   1     2306.15     2264.03     18.96 o
  13   1   1      969.89      971.83     10.93 o
  14   1   1      115.87      120.51      4.57 o
  15   1   1      254.51      232.75      9.28 o
  16   1   1      142.85      143.05      9.91 o
  17   1   1        6.47       -2.08      7.28 o
   0   2   1    17022.34    16200.20    194.20 o
   1   2   1    10833.51    10113.27     80.32 o
   2   2   1     8844.30     8438.79     50.29 o
   3   2   1     1972.03     1823.83     12.84 o
   4   2   1      106.79       94.79      1.70 o
   5   2   1      331.47      344.64      3.50 o
   6   2   1        9.55        6.54      0.98 o
   7   2   1     3246.46     3670.95     26.95 o
   8   2   1     2140.16     2423.11     19.77 o
   9   2   1       83.56      102.97      2.90 o
  10   2   1      104.09      114.38      2.96 o
  11   2   1       31.79       46.80      2.76 o
  12   2   1       29.94       32.77      3.18 o
  13   2   1       41.92       61.92      3.78 o
  14   2   1      352.60      388.78     14.32 o
  15   2   1      490.38      478.20     12.91 o
  16   2   1      148.36      153.20     10.92 o
  17   2   1       62.11       68.14     11.44 o
  18   2   1       12.04        1.04      7.80 o
   1   3   1     4968.73     4614.28     47.69 o
   2   3   1      357.01      324.03      3.71 o
   3   3   1     3018.08     2751.71     21.34 o
   4   3   1       92.55       75.59      1.68 o
   5   3   1        5.70       10.17      0.91 o
   6   3   1     3122.32     3429.90     23.61 o
   7   3   1     1292.17     1323.98     11.15 o
   8   3   1     2165.51     2280.07     17.89 o
   9   3   1       53.57       82.82      2.81 o
  10   3   1      333.20      326.35      6.01 o
  11   3   1       85.06       88.07      3.88 o
  12   3   1       42.06       37.44      3.17 o
  13   3   1      188.70      181.04      6.94 o
  14   3   1      894.87      923.09     18.32 o
  15   3   1      258.57      273.39     10.29 o
  16   3   1       24.99       28.28      6.06 o
  17   3   1        1.62       -4.68      6.76 o
  18   3   1        2.65        1.56      8.32 o
   0   4   1      492.02      398.53      6.43 o
   1   4   1       57.28       70.97      2.14 o
   2   4   1     1136.02     1114.34      9.75 o
   3   4   1       65.31       62.24      1.81 o
   4   4   1     1322.64     1248.00     10.95 o
   5   4   1      696.69      736.91      7.76 o
   6   4   1     2180.19     2438.61     20.09 o
   7   4   1     2013.32     2177.81     20.87 o
   8   4   1       13.96       18.86      1.64 o
   9   4   1       18.92       22.03      1.90 o
  10   4   1        0.05        0.11      2.22 o
  11   4   1       23.57       27.65      3.17 o
  12   4   1       54.45       53.37      4.12 o
  13   4   1      310.99      317.27      8.00 o
  14   4   1      833.65      805.25     17.33 o
  15   4   1       29.09       29.16      6.43 o
  16   4   1        0.08        1.36      5.32 o
  17   4   1        3.62       -3.48      5.98 o
  18   4   1       38.74       33.81     10.92 o
   1   5   1       45.25       56.87      2.11 o
   2   5   1        3.13        1.95      1.29 o
   3   5   1      244.76      226.51      4.15 o
   4   5   1        1.91       -0.78      1.33 o
   5   5   1       39.68       38.94      2.08 o
   6   5   1     2263.11     2382.76     22.36 o
   7   5   1       11.54       10.33      2.04 o
   8   5   1       48.04       58.03      2.75 o
   9   5   1      476.56      502.33      7.81 o
  10   5   1       69.36       80.14      3.91 o
  11   5   1      219.80      214.13      9.24 o
  12   5   1      230.55      231.08      7.72 o
  13   5   1       71.66       63.23      7.36 o
  14   5   1      147.67      125.64      9.56 o
  15   5   1      287.43      275.80     13.06 o
  16   5   1        2.31       -4.78      4.78 o
  17   5   1        6.24       -1.56      5.62 o
  18   5   1        9.70        7.28     10.40 o
  19   5   1        0.27       -9.36      9.36 o
   0   6   1     4884.14     5141.69     50.53 o
   1   6   1      847.40      874.18      9.69 o
   2   6   1       10.76       10.63      1.84 o
   3   6   1       15.55       16.87      1.80 o
   4   6   1       41.66       47.99      2.54 o
   5   6   1        1.75        1.45      1.86 o
   6   6   1       74.16       75.60      3.51 o
   7   6   1       61.21       71.07      3.91 o
   8   6   1        0.28       -1.29      2.13 o
   9   6   1      111.30       99.56      4.23 o
  10   6   1       71.19       80.97      4.44 o
  11   6   1       29.65       23.15      4.28 o
  12   6   1       58.03       55.13      5.11 o
  13   6   1        6.86        0.78      5.15 o
  14   6   1      218.61      170.96     10.85 o
  15   6   1        7.30        1.56      5.52 o
  16   6   1        0.07        1.41      5.69 o
  17   6   1        0.21       -5.52      5.52 o
  18   6   1       15.74       11.54      7.16 o
  19   6   1       13.11       -4.68     10.40 o
   1   7   1      167.18      179.18      3.78 o
   2   7   1       15.81       18.79      2.20 o
   3   7   1      120.81      129.27      3.73 o
   4   7   1        2.26        3.44      2.22 o
   5   7   1        2.97        1.98      2.33 o
   6   7   1       29.90       30.70      3.42 o
   7   7   1      429.57      417.41      8.57 o
   8   7   1      476.07      482.31      9.46 o
   9   7   1        3.07       -3.39      3.39 o
  10   7   1      345.15      348.80      9.56 o
  11   7   1        1.63       -2.46      3.28 o
  12   7   1        5.03        4.98      3.78 o
  13   7   1        4.89        5.14      3.77 o
  14   7   1        9.81        9.51      7.44 o
  15   7   1        0.99       -0.26      5.52 o
  16   7   1        5.58        1.12      6.06 o
  17   7   1        0.00       -4.21      6.06 o
  18   7   1        0.16       -2.81      6.74 o
   0   8   1      701.68      703.84     14.40 o
   1   8   1       44.81       59.12      3.26 o
   2   8   1        3.71        0.43      2.22 o
   3   8   1       16.84       14.22      2.63 o
   4   8   1       74.45       81.74      4.02 o
   5   8   1      180.74      177.36      5.81 o
   6   8   1      325.28      321.45      9.71 o
   7   8   1      183.74      177.96      8.96 o
   8   8   1       47.39       51.07      5.57 o
   9   8   1      179.65      168.74      7.96 o
  10   8   1       85.41       89.52      6.20 o
  11   8   1        2.09       -3.88      3.88 o
  12   8   1       14.47       14.93      5.85 o
  13   8   1        9.56        4.18      7.24 o
  14   8   1       42.11       26.09      7.17 o
  15   8   1        4.98        8.58      6.99 o
  16   8   1       24.99       10.14      6.99 o
  17   8   1        7.24        0.48      7.16 o
   1   9   1       49.05       51.06      3.85 o
   2   9   1       85.22       88.40      4.45 o
   3   9   1        0.30       -2.78      2.78 o
   4   9   1      625.42      671.35     12.98 o
   5   9   1      376.96      405.73     10.05 o
   6   9   1      125.41      141.02      7.06 o
   7   9   1      139.13      161.85      7.49 o
   8   9   1        0.04        7.30      5.09 o
   9   9   1       68.62       78.58      6.65 o
  10   9   1       63.66       76.56      6.42 o
  11   9   1        9.33        8.82      4.51 o
  12   9   1       46.54       44.61      7.45 o
  13   9   1        0.32       -6.06      6.06 o
  14   9   1       58.99       80.39     12.74 o
  15   9   1        0.88       -6.59      6.59 o
  16   9   1        0.09       -4.35      6.96 o
   0  10   1       11.97        9.50      4.70 o
   1  10   1        0.20       -2.97      2.97 o
   2  10   1       24.05       22.20      3.74 o
   3  10   1        0.39       -3.49      3.49 o
   4  10   1      229.89      245.54      7.82 o
   5  10   1      140.85      158.81      6.95 o
   6  10   1       80.94       89.49      6.66 o
   7  10   1      381.64      442.80     11.45 o
   8  10   1        3.33       11.00      4.97 o
   9  10   1       53.73       56.06      5.95 o
  10  10   1       28.71       23.72      5.78 o
  11  10   1        0.04       -6.43      6.43 o
  12  10   1       55.21       41.97      8.80 o
  13  10   1       17.85       12.58      7.70 o
  14  10   1        0.73        2.65      7.48 o
  15  10   1        3.02       -6.90      7.53 o
   1  11   1        0.04       -3.66      3.66 o
   2  11   1        1.01       -3.76      3.76 o
   3  11   1        4.34        1.15      4.03 o
   4  11   1       14.74       16.76      4.72 o
   5  11   1       22.36       21.52      4.92 o
   6  11   1        9.10       19.96      5.05 o
   7  11   1      113.40      134.30      7.23 o
   8  11   1       89.22      115.40      6.96 o
   9  11   1      109.76       96.19     10.85 o
  10  11   1        4.61        5.00      7.70 o
  11  11   1        0.35        0.15      7.53 o
  12  11   1       25.88       25.21      9.01 o
  13  11   1        6.19       11.78      8.44 o
   0  12   1        0.29       -9.10      9.10 o
   1  12   1       14.74        9.51      5.71 o
   2  12   1       31.34       26.92      5.85 o
   3  12   1        1.48       -4.80      4.80 o
   4  12   1        0.37       -5.18      5.18 o
   5  12   1       11.75        6.85      5.78 o
   6  12   1      121.54      136.80      8.78 o
   7  12   1        9.35       13.49      6.20 o
   8  12   1       22.30       10.67      6.23 o
   9  12   1        7.36       -0.82      7.00 o
  10  12   1        1.26        4.53      8.64 o
   1  13   1       11.11       14.87      7.66 o
   2  13   1       32.15       30.33      6.63 o
   3  13   1       11.97        4.81      5.98 o
   4  13   1        7.61       -5.69      5.69 o
   5  13   1        2.77       -5.88      5.88 o
   6  13   1       28.78       17.06      6.82 o
   7  13   1        2.88       -6.10      6.10 o
   0   0   2     5574.05     5520.78    150.40 o
   1   0   2     1109.25      999.90     18.85 o
   2   0   2    14533.26    14210.36    164.85 o
   3   0   2      753.05      670.84     10.76 o
   4   0   2     7630.43     7744.35     81.19 o
   5   0   2     5728.67     5886.64     72.22 o
   6   0   2      223.64      250.43      4.93 o
   7   0   2      363.89      345.47      6.32 o
   8   0   2      131.22      129.32      3.49 o
   9   0   2     5429.03     5777.53     62.10 o
  10   0   2      555.91      501.87      7.92 o
  11   0   2        0.00       -0.45      1.77 o
  12   0   2      285.25      257.02     10.29 o
  13   0   2     4765.87     4497.83     77.00 o
  14   0   2     1819.00     1817.36     51.82 o
  15   0   2        0.06        0.52      6.76 o
  16   0   2        7.09       13.52      7.80 o
  17   0   2       18.05       15.08      8.32 o
   1   1   2      914.80      859.07      8.42 o
   2   1   2     1449.00     1443.69     10.73 o
   3   1   2     8003.92     7999.35     52.78 o
   4   1   2      491.14      496.28      3.94 o
   5   1   2     1542.04     1553.97     12.45 o
   6   1   2     1203.78     1371.97     11.38 o
   7   1   2      207.95      203.29      2.93 o
   8   1   2     2330.55     2546.54     20.30 o
   9   1   2       85.76      108.39      2.47 o
  10   1   2       14.09       10.90      1.37 o
  11   1   2      225.96      222.50      3.82 o
  12   1   2      410.54      397.59      5.93 o
  13   1   2      185.09      170.13      5.28 o
  14   1   2     2486.84     2412.39     26.40 o
  15   1   2       67.82       73.76      7.72 o
  16   1   2       49.42       43.01      6.96 o
  17   1   2        2.66       -5.25      5.25 o
  18   1   2        0.30       -6.24      7.28 o
   0   2   2    17030.66    16043.49    183.90 o
   1   2   2     6239.56     5920.45     43.87 o
   2   2   2     3968.84     3753.51     26.64 o
   3   2   2      772.01      795.69      6.24 o
   4   2   2    10125.63    10331.40     71.80 o
   5   2   2     2978.78     3055.00     22.24 o
   6   2   2     2093.39     2105.27     14.35 o
   7   2   2      570.60      642.89      5.34 o
   8   2   2       83.03       98.57      2.46 o
   9   2   2      275.09      325.06      4.35 o
  10   2   2       25.06       32.11      1.80 o
  11   2   2      224.33      221.75      4.16 o
  12   2   2      279.07      271.12      5.03 o
  13   2   2      463.24      451.33      8.71 o
  14   2   2      190.22      180.97     10.21 o
  15   2   2       40.27       42.39      5.57 o
  16   2   2       55.98       58.61      8.06 o
  17   2   2        3.70        5.72      8.32 o
  18   2   2       47.94       48.37     11.44 o
   1   3   2      549.02      520.33      6.69 o
   2   3   2      724.46      735.71      6.78 o
   3   3   2      124.93      114.12      2.02 o
   4   3   2      165.64      163.29      2.48 o
   5   3   2      358.20      337.08      4.18 o
   6   3   2     2325.95     2560.47     20.60 o
   7   3   2      945.70     1057.80     10.50 o
   8   3   2       58.10       68.52      2.33 o
   9   3   2        4.93        7.83      1.44 o
  10   3   2       71.75       68.08      2.74 o
  11   3   2       77.17       68.60      2.85 o
  12   3   2       22.36       25.96      2.37 o
  13   3   2       75.90       93.21      4.87 o
  14   3   2      464.80      452.32     12.50 o
  15   3   2      374.36      351.62     14.24 o
  16   3   2        6.82        9.03      5.99 o
  17   3   2      221.69      213.80     18.21 o
  18   3   2        0.93       -0.52      8.32 o
  19   3   2       89.74      107.15     15.08 o
   0   4   2      990.90      858.15     13.21 o
   1   4   2      513.41      532.82      6.50 o
   2   4   2      599.98      589.41      6.06 o
   3   4   2      342.57      319.75      4.09 o
   4   4   2        0.01       -1.13      1.13 o
   5   4   2      190.62      183.98      3.14 o
   6   4   2     1311.28     1291.83     12.06 o
   7   4   2     1186.48     1260.13     13.47 o
   8   4   2      559.04      638.48      8.41 o
   9   4   2       46.55       54.26      3.10 o
  10   4   2        4.88        2.36      1.88 o
  11   4   2       27.47       30.07      2.78 o
  12   4   2       79.95       83.41      4.63 o
  13   4   2        8.46        0.94      3.76 o
  14   4   2      376.53      376.91     11.78 o
  15   4   2       18.75       15.34      4.95 o
  16   4   2       61.07       68.66      7.85 o
  17   4   2       29.48       32.77     10.92 o
  18   4   2      102.79      137.32     16.13 o
  19   4   2       38.68       38.49     12.48 o
   1   5   2      907.33      913.82     10.26 o
   2   5   2      206.01      236.15      4.05 o
   3   5   2       51.84       52.08      2.01 o
   4   5   2      118.60      112.50      3.15 o
   5   5   2       22.62       22.43      1.94 o
   6   5   2      114.32      115.59      3.59 o
   7   5   2       56.62       60.70      2.72 o
   8   5   2       30.23       28.36      2.44 o
   9   5   2      215.17      213.20      6.07 o
  10   5   2        3.81       -0.09      3.23 o
  11   5   2       39.75       43.38      5.22 o
  12   5   2      131.96      107.78      6.69 o
  13   5   2        5.23       -4.90      4.90 o
  14   5   2       89.68       84.13      6.93 o
  15   5   2        7.60        8.99      5.10 o
  16   5   2       37.84       28.11      8.84 o
  17   5   2        2.14       -3.64      8.84 o
  18   5   2       17.65       13.52     10.40 o
  19   5   2        2.23       -8.84      9.88 o
  20   5   2       22.70       45.25     14.04 o
   0   6   2      889.03      943.34     24.78 o
   1   6   2      361.48      359.76      5.62 o
   2   6   2      374.68      364.87      5.67 o
   3   6   2        0.08       -1.39      1.39 o
   4   6   2       50.54       50.77      2.63 o
   5   6   2      368.94      349.55      7.24 o
   6   6   2       69.86       65.50      3.42 o
   7   6   2      198.98      203.94      6.07 o
   8   6   2       11.78        9.47      2.97 o
   9   6   2      388.73      367.72      8.21 o
  10   6   2        1.22       -2.72      2.72 o
  11   6   2        6.45        3.39      3.87 o
  12   6   2      145.69      130.69      7.77 o
  13   6   2       11.58        3.12      5.15 o
  14   6   2      109.73      115.82      9.17 o
  15   6   2      271.30      237.33     12.44 o
  16   6   2       32.68       22.83      6.96 o
  17   6   2       36.03       37.90      7.72 o
  18   6   2        0.80       -3.64      9.88 o
  19   6   2        4.34       -3.12     10.92 o
   1   7   2      629.84      645.71      8.43 o
   2   7   2      377.17      413.18      6.16 o
   3   7   2      198.02      205.01      4.43 o
   4   7   2      128.93      130.35      4.31 o
   5   7   2       36.79       37.56      3.16 o
   6   7   2        4.52        2.98      2.79 o
   7   7   2      255.76      257.50      9.07 o
   8   7   2       35.17       40.32      6.07 o
   9   7   2      346.00      339.65      8.61 o
  10   7   2      131.76      123.49      5.89 o
  11   7   2       30.25       32.00      4.04 o
  12   7   2      378.40      371.24     10.03 o
  13   7   2       84.02       73.76      5.61 o
  14   7   2        0.30       -3.46      3.46 o
  15   7   2        2.14       -4.57      5.32 o
  16   7   2       35.60       19.41      7.33 o
  17   7   2        0.85       -4.93      6.22 o
  18   7   2        2.28       -5.72      9.88 o
   0   8   2     2203.17     2259.70     33.22 o
   1   8   2        0.25        0.92      2.35 o
   2   8   2      176.30      158.07      4.76 o
   3   8   2        2.99       -0.46      2.50 o
   4   8   2       40.42       36.22      3.66 o
   5   8   2       37.66       29.78      3.72 o
   6   8   2      184.84      198.70      7.16 o
   7   8   2      209.54      226.30      7.54 o
   8   8   2     1013.15     1051.43     19.27 o
   9   8   2       44.38       50.65      5.35 o
  10   8   2        1.25       -2.64      3.75 o
  11   8   2       42.89       36.91      6.00 o
  12   8   2        1.78       -1.58      5.02 o
  13   8   2       11.17        3.77      4.35 o
  14   8   2        1.40       -5.42      5.42 o
  15   8   2        9.14       -0.10      6.23 o
  16   8   2        5.94        3.32      6.74 o
  17   8   2        8.83       14.13      7.33 o
   1   9   2      167.25      168.16      5.53 o
   2   9   2       18.44       19.81      3.24 o
   3   9   2       38.89       35.35      3.95 o
   4   9   2      130.91      133.20      5.93 o
   5   9   2      224.86      246.15      8.27 o
   6   9   2        7.97        4.23      4.09 o
   7   9   2       29.48       37.26      4.93 o
   8   9   2       33.26       32.27      4.81 o
   9   9   2        5.46       -3.48      3.87 o
  10   9   2       22.95       13.37      4.88 o
  11   9   2        0.84        0.04      4.51 o
  12   9   2       61.18       60.64      6.33 o
  13   9   2        7.18       12.96      5.03 o
  14   9   2        0.91       -4.32      4.32 o
  15   9   2        6.31       -0.82      6.74 o
  16   9   2        4.46        3.17      7.70 o
   0  10   2       10.86        3.87      4.56 o
   1  10   2       11.79        6.13      3.32 o
   2  10   2       21.10       17.37      3.64 o
   3  10   2        0.39        1.14      3.57 o
   4  10   2        0.00        0.27      3.70 o
   5  10   2       62.84       90.39      6.35 o
   6  10   2      667.38      741.06     14.66 o
   7  10   2        0.35        8.20      4.73 o
   8  10   2      211.74      255.02      9.18 o
   9  10   2      119.05      136.45      8.62 o
  10  10   2        5.25        8.75      5.21 o
  11  10   2        0.05       -2.18      4.97 o
  12  10   2       19.58       17.17      6.01 o
  13  10   2        3.45        4.39      5.53 o
  14  10   2       16.43        5.54      7.90 o
   1  11   2        9.65        5.58      3.68 o
   2  11   2        0.34       -3.38      3.38 o
   3  11   2      109.65      121.22      6.55 o
   4  11   2        0.03       -1.42      4.16 o
   5  11   2       68.76       92.31      6.58 o
   6  11   2      305.99      329.12      9.50 o
   7  11   2        8.36        8.95      5.22 o
   8  11   2       27.41       26.68      6.47 o
   9  11   2        9.19        9.80      5.96 o
  10  11   2       13.55       16.75      6.18 o
  11  11   2        0.10        0.51      5.34 o
  12  11   2       18.34       20.25     14.30 o
  13  11   2        0.00       -1.96      7.90 o
   0  12   2        0.08       -5.36      5.36 o
   1  12   2       64.18       76.15      7.76 o
   2  12   2        0.36       -4.26      4.32 o
   3  12   2        8.05        0.00      5.57 o
   4  12   2       47.35       51.98      5.87 o
   5  12   2       63.72       78.32      6.45 o
   6  12   2       18.68       18.58      5.47 o
   7  12   2        0.85        1.33      5.08 o
   8  12   2        2.65        3.06      5.75 o
   9  12   2        4.16        3.81      5.77 o
  10  12   2        0.06       -3.79      8.27 o
   1  13   2        1.81       -6.29      6.61 o
   2  13   2        6.13       -7.36      7.36 o
   3  13   2       16.67       -0.41      5.90 o
   4  13   2        0.94       -5.85      5.85 o
   5  13   2        3.05       -3.38      6.16 o
   6  13   2       20.86       14.33      6.66 o
   7  13   2       13.23        6.90      7.88 o
   1   1   3     4645.45     4408.57     47.24 o
   2   1   3     4211.28     3885.04     27.62 o
   3   1   3      469.95      449.39      3.89 o
   4   1   3       30.90       16.92      0.83 o
   5   1   3      694.06      656.46      6.56 o
   6   1   3     5152.88     5511.27     44.29 o
   7   1   3     1704.33     1861.21     15.25 o
   8   1   3     2058.07     2224.15     18.06 o
   9   1   3      106.41       90.00      2.50 o
  10   1   3      544.97      557.47      6.21 o
  11   1   3      433.44      438.26      5.96 o
  12   1   3     1323.62     1372.29     15.06 o
  13   1   3      136.28      145.79      6.70 o
  14   1   3      113.90      110.07      5.10 o
  15   1   3        0.00       -7.02      7.02 o
  16   1   3        0.31       -4.59      4.59 o
  17   1   3      189.17      198.06     12.49 o
  18   1   3       46.41       62.23      8.27 o
  19   1   3        0.17       -4.16      8.32 o
   0   2   3    56225.11    56755.37    725.86 o
   1   2   3    28186.42    28087.11    236.66 o
   2   2   3     7310.24     7150.71     47.30 o
   3   2   3     1541.75     1515.34     10.44 o
   4   2   3     1126.80     1139.53      9.14 o
   5   2   3        2.78        0.78      0.84 o
   6   2   3     1204.86     1364.22     10.97 o
   7   2   3      180.70      210.12      3.33 o
   8   2   3      546.06      617.72      6.54 o
   9   2   3      168.29      181.00      3.32 o
  10   2   3      337.03      379.18      5.11 o
  11   2   3       37.23       39.60      2.31 o
  12   2   3     1055.53     1095.45     14.56 o
  13   2   3      714.52      699.36     11.20 o
  14   2   3     1012.45      999.62     19.29 o
  15   2   3       66.58       64.53      8.27 o
  16   2   3        5.65       -4.30      5.32 o
  17   2   3        0.02       -4.87      4.87 o
  18   2   3        4.86        7.80      9.36 o
  19   2   3        7.65       11.44      9.88 o
   1   3   3    17643.31    17404.07    126.95 o
   2   3   3     7172.66     6769.75     50.34 o
   3   3   3      565.83      507.20      4.62 o
   4   3   3      711.15      758.48      6.04 o
   5   3   3       68.52       68.95      2.16 o
   6   3   3      896.06      942.81      8.95 o
   7   3   3     2164.71     2377.10     19.52 o
   8   3   3      101.36      104.00      2.98 o
   9   3   3      874.33      949.88     11.03 o
  10   3   3      386.59      420.34      7.22 o
  11   3   3        0.00       -1.86      1.86 o
  12   3   3      456.73      491.69      9.14 o
  13   3   3      110.22      133.51      5.71 o
  14   3   3       25.78       41.96      5.58 o
  15   3   3       53.02       50.35     15.08 o
  16   3   3       83.26       88.70      9.37 o
  17   3   3        1.32       -0.71      5.99 o
  18   3   3        0.04       -5.20      8.84 o
  19   3   3       45.32       80.10     14.04 o
  20   3   3        2.34       10.40     11.96 o
   0   4   3     7807.83     7698.54     93.95 o
   1   4   3     1864.98     1787.36     14.82 o
   2   4   3     1671.41     1732.29     14.39 o
   3   4   3       44.24       54.22      1.84 o
   4   4   3     1767.23     1737.12     13.82 o
   5   4   3        2.13        1.00      1.19 o
   6   4   3      149.18      133.33      2.74 o
   7   4   3      138.18      130.80      3.69 o
   8   4   3      308.44      334.55      5.23 o
   9   4   3      201.78      189.73      4.93 o
  10   4   3      178.73      179.65      4.96 o
  11   4   3       54.35       38.95      4.28 o
  12   4   3      225.47      204.49      7.29 o
  13   4   3      346.24      289.21      8.85 o
  14   4   3      945.56      933.64     19.05 o
  15   4   3      475.53      511.79     13.98 o
  16   4   3      137.04      157.79     12.22 o
  17   4   3       27.10       24.97     10.40 o
  18   4   3       88.29      110.27     15.08 o
  19   4   3       17.29        5.72     10.40 o
  20   4   3       10.24        8.32     11.96 o
   1   5   3      407.26      374.24      5.75 o
   2   5   3     2366.70     2309.73     20.42 o
   3   5   3       63.95       75.72      2.39 o
   4   5   3     1038.29     1036.54     10.06 o
   5   5   3      615.51      621.34      9.81 o
   6   5   3     1300.32     1357.95     15.75 o
   7   5   3      129.16      128.38      3.68 o
   8   5   3      497.97      485.44      9.20 o
   9   5   3      170.37      173.18      7.16 o
  10   5   3      208.46      220.62      7.22 o
  11   5   3       23.89       17.66      4.58 o
  12   5   3      221.78      214.99      7.84 o
  13   5   3       30.82       15.96      4.99 o
  14   5   3       19.49       16.03      5.16 o
  15   5   3       38.54       46.11      7.07 o
  16   5   3       21.85       17.94      9.10 o
  17   5   3       30.15       36.41     11.44 o
  18   5   3       66.36       56.18     13.52 o
  19   5   3        0.32      -10.40     10.40 o
  20   5   3       19.54       23.93     13.52 o
   0   6   3      478.34      536.78     10.79 o
   1   6   3      434.26      454.22      6.92 o
   2   6   3       35.30       31.40      2.28 o
   3   6   3      128.69      109.49      4.18 o
   4   6   3      133.63      127.24      3.25 o
   5   6   3      176.81      195.91      4.44 o
   6   6   3       69.42       80.46      3.52 o
   7   6   3      391.04      367.62      7.98 o
   8   6   3      132.89      123.44      6.83 o
   9   6   3      736.89      732.35     12.25 o
  10   6   3      127.24      125.71      5.39 o
  11   6   3       37.95       44.27      5.34 o
  12   6   3       57.57       57.28      5.87 o
  13   6   3        6.96        4.25      5.25 o
  14   6   3       86.73       84.35      8.44 o
  15   6   3       91.01       90.29      8.74 o
  16   6   3        1.15       -0.78      5.52 o
  17   6   3        0.07       -1.56      9.36 o
  18   6   3       27.25       10.40     11.44 o
  19   6   3       53.63       39.01     13.52 o
   1   7   3        1.70       -2.00      2.00 o
   2   7   3      115.38      100.64      3.71 o
   3   7   3       18.12       18.76      2.22 o
   4   7   3        0.18       -2.14      2.14 o
   5   7   3      554.56      555.18      9.16 o
   6   7   3      253.40      245.12      6.15 o
   7   7   3       66.87       63.71      4.25 o
   8   7   3     1131.65     1184.50     17.74 o
   9   7   3     1036.29     1052.76     16.42 o
  10   7   3      200.49      199.11      9.39 o
  11   7   3       13.40       17.76      3.93 o
  12   7   3       78.37       71.86      5.26 o
  13   7   3       29.39       26.93      6.74 o
  14   7   3        1.34       -5.11      5.11 o
  15   7   3       18.36       14.22      6.59 o
  16   7   3        0.57       -2.26      6.22 o
  17   7   3        2.44       -1.04      9.88 o
  18   7   3        6.59       -2.60     10.40 o
   0   8   3       23.50       17.34      4.30 o
   1   8   3      235.96      237.28      7.12 o
   2   8   3      483.73      497.17      8.38 o
   3   8   3        0.03        1.08      2.59 o
   4   8   3      175.71      161.54      5.77 o
   5   8   3       38.29       27.94      3.71 o
   6   8   3      131.07      130.01      7.21 o
   7   8   3      194.05      194.01      7.19 o
   8   8   3      463.94      479.14     10.35 o
   9   8   3       63.44       72.00      5.97 o
  10   8   3        3.75        2.94      4.10 o
  11   8   3        0.02       -3.52      3.52 o
  12   8   3       24.64       31.12      4.97 o
  13   8   3        0.01       -3.87      3.87 o
  14   8   3        5.05        7.95      4.69 o
  15   8   3        0.56       -4.09      4.09 o
  16   8   3       17.14       11.70      4.90 o
  17   8   3        2.38       -1.40      6.96 o
   1   9   3        1.87       -1.93      2.79 o
   2   9   3        8.22        3.52      3.01 o
   3   9   3       18.03       18.10      3.72 o
   4   9   3        0.25       -3.20      3.20 o
   5   9   3      174.50      185.02      7.37 o
   6   9   3      235.08      245.23      8.36 o
   7   9   3      171.40      194.77      7.69 o
   8   9   3       39.43       47.11      5.09 o
   9   9   3        0.03       -4.18      4.18 o
  10   9   3       86.46       89.38      6.93 o
  11   9   3        3.14        0.57      4.51 o
  12   9   3       23.25       22.82      5.78 o
  13   9   3        0.56       -3.32      4.51 o
  14   9   3        0.01       -4.05      4.50 o
  15   9   3       18.51        4.35      6.94 o
  16   9   3       29.86       37.10      8.74 o
   0  10   3       67.71       73.71      6.79 o
   1  10   3        2.60       -3.01      3.01 o
   2  10   3       15.82       13.18      3.64 o
   3  10   3        5.15        0.26      3.58 o
   4  10   3      165.95      168.66     10.66 o
   5  10   3       41.69       56.87      8.48 o
   6  10   3        0.10        2.05      4.48 o
   7  10   3        4.71        9.44      5.13 o
   8  10   3      155.87      146.09      8.63 o
   9  10   3       82.69       93.78      7.72 o
  10  10   3       16.12       19.17      5.64 o
  11  10   3        0.32       -4.73      4.73 o
  12  10   3       12.26        4.50      8.66 o
  13  10   3       62.86       76.12      7.56 o
  14  10   3        8.75        3.74      7.90 o
   1  11   3        2.19       -0.20      3.69 o
   2  11   3       49.80       58.74      5.08 o
   3  11   3       37.67       54.12      7.64 o
   4  11   3      167.46      197.35      7.83 o
   5  11   3       30.09       32.54      6.53 o
   6  11   3      138.88      166.82      8.36 o
   7  11   3       43.81       70.01      6.61 o
   8  11   3       45.14       53.33      7.47 o
   9  11   3        0.42       -5.11      5.48 o
  10  11   3        0.01       -5.12      5.12 o
  11  11   3        0.72       -4.67      5.43 o
  12  11   3        6.64        1.56      7.85 o
   0  12   3        3.29       -1.57      5.60 o
   1  12   3       82.65       92.22      6.50 o
   2  12   3        8.34        5.15      4.63 o
   3  12   3       11.03        4.30      4.71 o
   4  12   3        0.93       -4.48      4.48 o
   5  12   3       61.07       76.95      6.46 o
   6  12   3      130.30      161.43      8.00 o
   7  12   3      103.26      109.22      8.15 o
   8  12   3        5.04       -4.89      6.20 o
   9  12   3        2.42       -3.72      8.27 o
  10  12   3        4.19       -7.02      8.46 o
   1  13   3        0.06       -4.58      4.58 o
   2  13   3       11.21        1.76      5.86 o
   3  13   3        2.00       -4.99      5.10 o
   4  13   3        9.39       -0.62      5.24 o
   5  13   3        2.25       -5.16      5.16 o
   6  13   3       34.01       38.10      7.15 o
   7  13   3       37.84       34.63     10.23 o
   0   0   4    22920.73    24436.25    409.23 o
   1   0   4    11413.27    10883.55    119.09 o
   2   0   4      270.47      269.03      4.99 o
   3   0   4       84.53       77.75      2.38 o
   4   0   4     4388.85     4417.15     60.85 o
   5   0   4       60.63       43.01      2.74 o
   6   0   4      996.90      997.19     14.20 o
   7   0   4      306.56      336.85      5.84 o
   8   0   4     3751.19     4253.72     48.78 o
   9   0   4       77.66       80.26      3.47 o
  10   0   4      157.18      141.87      4.37 o
  11   0   4      128.63      104.17      7.20 o
  12   0   4      126.43      126.55      8.22 o
  13   0   4       85.36       79.23      7.25 o
  14   0   4     1960.23     1804.27     52.09 o
  15   0   4     1782.07     1736.74     51.03 o
  16   0   4      179.80      157.62     15.61 o
  17   0   4       13.06        2.08      8.84 o
  18   0   4       45.12       33.29     11.44 o
  19   0   4       18.27        2.60     10.40 o
   1   1   4    31790.25    31288.94    300.21 o
   2   1   4       34.71       43.49      1.16 o
   3   1   4     1633.91     1640.45     12.37 o
   4   1   4       76.26       64.52      1.59 o
   5   1   4     3404.84     3458.68     26.43 o
   6   1   4     1883.91     2081.98     18.45 o
   7   1   4       77.36       84.58      2.55 o
   8   1   4      253.55      279.73      4.73 o
   9   1   4     1003.43     1109.81     12.03 o
  10   1   4       30.89       39.91      1.88 o
  11   1   4       94.06      104.35      4.13 o
  12   1   4      619.83      591.35      9.43 o
  13   1   4      160.61      173.40      6.75 o
  14   1   4      416.76      411.47     13.26 o
  15   1   4       78.50       67.06     12.22 o
  16   1   4        0.00       -4.95      4.95 o
  17   1   4       14.26        3.37      6.06 o
  18   1   4        0.55       -2.60      5.88 o
  19   1   4       50.60       38.74      8.64 o
   0   2   4    14908.92    14710.93    201.61 o
   1   2   4    23823.41    22989.42    206.19 o
   2   2   4     2067.20     1877.43     12.75 o
   3   2   4       22.30       32.28      1.15 o
   4   2   4        2.45        6.16      0.83 o
   5   2   4       10.99       16.46      1.48 o
   6   2   4       41.89       80.33      2.29 o
   7   2   4       17.61       23.02      2.91 o
   8   2   4      425.42      491.94      6.15 o
   9   2   4      498.44      482.79      6.92 o
  10   2   4      260.68      212.26      5.10 o
  11   2   4      126.23      124.92      5.56 o
  12   2   4       37.66       41.48      4.07 o
  13   2   4      287.83      271.39     13.37 o
  14   2   4      484.79      497.57     16.92 o
  15   2   4      348.64      292.33     13.79 o
  16   2   4       19.89       24.41     10.40 o
  17   2   4       19.53       14.82      6.99 o
  18   2   4      153.89      167.53     12.51 o
  19   2   4       21.51       14.04     11.44 o
  20   2   4        7.61       14.56     11.96 o
   1   3   4     1020.87      968.91      8.17 o
   2   3   4     3740.14     3695.41     28.29 o
   3   3   4      178.57      169.94      2.53 o
   4   3   4       28.09       35.99      1.23 o
   5   3   4      256.66      265.13      3.03 o
   6   3   4      746.45      756.52      7.14 o
   7   3   4      117.69      116.84      2.93 o
   8   3   4      315.64      339.24      5.57 o
   9   3   4      329.21      345.36      6.51 o
  10   3   4       50.98       65.52      3.41 o
  11   3   4      358.63      348.85      8.39 o
  12   3   4      421.13      409.80      9.61 o
  13   3   4       42.76       46.66      4.71 o
  14   3   4       35.04       21.49      6.80 o
  15   3   4       94.56      105.45      9.74 o
  16   3   4      110.76      120.92     10.48 o
  17   3   4       21.99       18.73      7.36 o
  18   3   4        5.88       11.96     10.40 o
  19   3   4       49.77       65.02     14.04 o
  20   3   4      138.50      153.97     19.25 o
   0   4   4      742.65      690.06      9.93 o
   1   4   4     2183.54     2229.36     18.14 o
   2   4   4       38.22       23.63      1.59 o
   3   4   4     1168.65     1205.24     10.69 o
   4   4   4     1466.00     1421.81     11.01 o
   5   4   4      508.36      464.21      4.68 o
   6   4   4       20.51       33.19      1.69 o
   7   4   4      239.25      288.71      5.37 o
   8   4   4      319.50      337.02      5.94 o
   9   4   4       31.61       29.42      2.83 o
  10   4   4       59.41       73.63      4.60 o
  11   4   4      220.91      207.82      7.04 o
  12   4   4        5.33        6.49      3.57 o
  13   4   4      303.83      325.49      9.34 o
  14   4   4       21.30       17.85      7.52 o
  15   4   4      120.76      149.74     11.38 o
  16   4   4      225.93      205.49     13.05 o
  17   4   4        1.67       -6.62      6.62 o
  18   4   4        1.32       -8.32      8.84 o
  19   4   4        6.10        7.28     11.44 o
  20   4   4        3.41        4.16     11.96 o
   1   5   4      425.54      436.60      5.54 o
   2   5   4        1.19       -1.44      1.44 o
   3   5   4      385.63      440.03      5.23 o
   4   5   4      434.58      403.03      4.95 o
   5   5   4      210.45      219.01      3.94 o
   6   5   4       75.08       65.36      2.63 o
   7   5   4      725.94      719.74      8.99 o
   8   5   4      380.06      364.50      8.64 o
   9   5   4       26.32       28.83      3.73 o
  10   5   4       14.10        9.89      3.43 o
  11   5   4       17.85        8.91      3.54 o
  12   5   4      257.51      217.08      7.86 o
  13   5   4        0.56       -4.01      4.01 o
  14   5   4       51.41       62.22      6.70 o
  15   5   4      106.10      107.72      7.80 o
  16   5   4        1.17       -5.57      6.74 o
  17   5   4       55.03       46.29     13.00 o
  18   5   4        1.56       -9.88      9.88 o
  19   5   4        1.63       -7.28     10.40 o
   0   6   4      369.63      374.34      8.87 o
   1   6   4       93.94       96.20      3.38 o
   2   6   4      269.85      286.44      5.02 o
   3   6   4      516.47      501.46      6.54 o
   4   6   4      354.62      339.62      5.30 o
   5   6   4      221.96      201.24      4.46 o
   6   6   4      365.90      383.01      6.08 o
   7   6   4      133.35      140.15      4.85 o
   8   6   4      555.49      504.75      8.71 o
   9   6   4        2.22        3.61      3.75 o
  10   6   4      130.76      133.51      5.86 o
  11   6   4        1.29       -3.87      3.87 o
  12   6   4       68.62       63.52      6.08 o
  13   6   4      230.94      200.89     11.18 o
  14   6   4       35.38       35.62      6.74 o
  15   6   4        4.83        0.52      8.84 o
  16   6   4       24.25       23.93     10.92 o
  17   6   4        4.37       10.40     10.92 o
  18   6   4       11.03        6.24     11.44 o
  19   6   4        0.43        6.76     12.48 o
   1   7   4      184.51      206.28      5.19 o
   2   7   4      133.78      127.41      4.05 o
   3   7   4      115.66       99.08      4.01 o
   4   7   4      125.98      118.79      4.35 o
   5   7   4       62.01       69.68      3.70 o
   6   7   4       95.27      105.45      4.38 o
   7   7   4      195.71      175.90      5.98 o
   8   7   4      359.68      355.82      7.76 o
   9   7   4       20.53       26.14      4.02 o
  10   7   4        3.44       -1.94      3.12 o
  11   7   4        0.44       -3.23      3.23 o
  12   7   4       30.48       31.72      6.13 o
  13   7   4        0.84        1.69      5.06 o
  14   7   4       10.33        8.58      6.12 o
  15   7   4       12.38        4.85      5.86 o
  16   7   4        0.04       -9.36      9.36 o
  17   7   4       15.93        1.56     10.92 o
  18   7   4        2.15      -10.92     10.92 o
   0   8   4        7.04        6.72      4.74 o
   1   8   4        0.53       -2.11      2.80 o
   2   8   4       30.55       28.13      3.44 o
   3   8   4       44.85       47.88      3.61 o
   4   8   4       87.71       93.72      4.76 o
   5   8   4      174.74      183.89      6.23 o
   6   8   4      992.25      981.05     15.86 o
   7   8   4      287.76      287.79      8.28 o
   8   8   4       38.87       47.62      5.45 o
   9   8   4      158.73      174.01      7.73 o
  10   8   4       46.26       43.89      5.19 o
  11   8   4       37.87       40.53      6.98 o
  12   8   4      182.48      191.10      8.13 o
  13   8   4      307.09      321.76      9.89 o
  14   8   4      122.50      114.75      7.15 o
  15   8   4        6.99        2.52      4.54 o
  16   8   4        1.24       -5.99      5.99 o
  17   8   4      101.78      130.56     18.21 o
   1   9   4        0.00       -1.89      3.02 o
   2   9   4        0.04       -2.80      2.80 o
   3   9   4       15.21       10.49      3.48 o
   4   9   4        3.43       -0.62      3.21 o
   5   9   4        0.50       -4.58      4.58 o
   6   9   4      368.89      389.59      9.84 o
   7   9   4      428.87      454.09     10.75 o
   8   9   4      341.78      344.83     10.86 o
   9   9   4        2.86        6.53      4.48 o
  10   9   4       17.73       24.04      5.28 o
  11   9   4        4.04       -4.21      4.21 o
  12   9   4       76.47       80.57      8.47 o
  13   9   4        3.48       -3.28      4.54 o
  14   9   4       17.96       11.39      5.31 o
  15   9   4        0.32       -0.75      5.03 o
  16   9   4       64.15       76.93     10.62 o
   0  10   4      257.28      222.85      9.55 o
   1  10   4       45.13       40.04      4.65 o
   2  10   4        1.73       -3.37      3.37 o
   3  10   4       90.90       93.71      6.35 o
   4  10   4      101.66      105.05     10.36 o
   5  10   4       66.40       60.67      8.26 o
   6  10   4       36.65       45.73      5.44 o
   7  10   4      139.07      158.81     13.40 o
   8  10   4       22.74       21.22      5.79 o
   9  10   4       37.94       58.06      6.65 o
  10  10   4       14.68       11.32      5.57 o
  11  10   4        9.06        6.38      5.57 o
  12  10   4        1.25        0.86      5.19 o
  13  10   4        8.21        2.62      5.40 o
  14  10   4        0.18       -6.62      6.62 o
   1  11   4        1.05       -3.57      3.57 o
   2  11   4       35.12       36.70      4.65 o
   3  11   4        0.02       -4.26      4.26 o
   4  11   4       24.58       16.97      8.86 o
   5  11   4       10.59        9.70      4.98 o
   6  11   4       10.93       12.30      4.97 o
   7  11   4        2.09        0.31      8.75 o
   8  11   4       38.43       49.95      7.17 o
   9  11   4       73.36       76.52      7.94 o
  10  11   4        3.80       -5.43      5.43 o
  11  11   4       16.52        8.05      6.17 o
  12  11   4        2.21       -9.88      9.88 o
   0  12   4       35.51       24.46      6.68 o
   1  12   4        0.01       -4.18      4.18 o
   2  12   4       15.20        7.30      5.20 o
   3  12   4       16.25       16.29      5.14 o
   4  12   4       12.58        8.77      5.01 o
   5  12   4        0.00       -4.69      4.69 o
   6  12   4        1.94        4.77      6.39 o
   7  12   4       44.43       62.12      8.16 o
   8  12   4       54.61       59.79      8.07 o
   9  12   4        4.30       -3.31      8.59 o
  10  12   4       28.74       27.57      9.56 o
   1  13   4       17.76       -0.71      5.14 o
   2  13   4        3.48       -4.95      4.95 o
   3  13   4        2.93       -4.87      4.87 o
   4  13   4        0.13       -4.97      4.97 o
   5  13   4        7.19       12.19      6.49 o
   6  13   4       13.44        5.95      7.80 o
   1   1   5       12.07       20.19      0.98 o
   2   1   5     1573.39     1465.68     10.27 o
   3   1   5      286.05      317.75      3.52 o
   4   1   5      190.78      194.78      2.86 o
   5   1   5     2082.27     2166.90     15.45 o
   6   1   5       31.73       45.93      1.69 o
   7   1   5     7890.73     8650.71     91.84 o
   8   1   5      804.51      859.13      9.90 o
   9   1   5      211.63      214.14      4.40 o
  10   1   5      379.30      365.34      6.63 o
  11   1   5       89.46       91.97      4.67 o
  12   1   5       45.94       53.38      6.05 o
  13   1   5      578.47      576.17     11.69 o
  14   1   5      285.43      280.63     21.07 o
  15   1   5       72.68       85.02      9.01 o
  16   1   5      198.74      162.06     11.40 o
  17   1   5       22.46       25.18      7.48 o
  18   1   5       40.44       29.08      7.90 o
  19   1   5       14.39       16.04      8.27 o
  20   1   5       43.24       53.58     14.56 o
   0   2   5      947.74      958.47     10.90 o
   1   2   5       92.50       85.59      1.98 o
   2   2   5      607.00      608.64      5.36 o
   3   2   5      775.58      808.81      6.78 o
   4   2   5     1988.46     1982.63     15.11 o
   5   2   5      199.11      214.00      2.80 o
   6   2   5       13.89       14.22      1.40 o
   7   2   5       70.68       97.29      3.37 o
   8   2   5        0.03        1.89      1.53 o
   9   2   5       44.30       47.35      2.86 o
  10   2   5      226.49      228.46     10.51 o
  11   2   5       80.71       71.24      4.27 o
  12   2   5        1.44        1.58      2.95 o
  13   2   5     1360.24     1375.79     24.21 o
  14   2   5      177.81      169.96     13.27 o
  15   2   5      149.99      123.61     10.30 o
  16   2   5        0.82       -4.08      5.62 o
  17   2   5        0.38       -1.59      6.37 o
  18   2   5       12.93        0.82      6.96 o
  19   2   5       14.05       10.40      7.72 o
  20   2   5        2.02       -4.68     10.40 o
   1   3   5     1935.08     1731.66     13.53 o
   2   3   5      896.13      717.72      6.59 o
   3   3   5     2350.65     2327.54     17.70 o
   4   3   5       47.60       57.32      1.75 o
   5   3   5      259.68      289.86      3.26 o
   6   3   5     1170.57     1175.47      9.53 o
   7   3   5      146.02      148.26      3.82 o
   8   3   5      115.17      137.76      3.90 o
   9   3   5      127.12      157.75      4.73 o
  10   3   5        1.28       -2.41      2.41 o
  11   3   5       18.44        7.42      3.72 o
  12   3   5      674.85      648.74     12.46 o
  13   3   5        0.19       -4.27      4.27 o
  14   3   5       54.72       45.05     11.70 o
  15   3   5        1.48       -1.04      6.22 o
  16   3   5       95.87      106.65     10.28 o
  17   3   5        1.25       -3.15      6.59 o
  18   3   5       26.12       23.93      8.09 o
  19   3   5        4.21        4.68     11.44 o
  20   3   5       12.76        5.20     11.96 o
   0   4   5    11745.48    11943.33    111.18 o
   1   4   5      657.69      565.38      6.79 o
   2   4   5       19.50       30.08      2.03 o
   3   4   5      742.39      664.16      6.93 o
   4   4   5      263.34      227.73      3.30 o
   5   4   5     1149.17     1181.04      9.23 o
   6   4   5       38.31       36.89      1.69 o
   7   4   5       18.62       28.50      1.67 o
   8   4   5      207.00      201.24      6.44 o
   9   4   5      535.25      541.80     10.56 o
  10   4   5       12.89        9.14      3.20 o
  11   4   5       52.57       50.61      4.40 o
  12   4   5       35.71       34.64      4.35 o
  13   4   5      401.63      379.51     11.56 o
  14   4   5      227.05      233.89     13.05 o
  15   4   5      123.37      119.91     12.22 o
  16   4   5        1.71       -0.78      8.58 o
  17   4   5        0.16       -4.16      6.99 o
  18   4   5       19.50       22.89      8.83 o
  19   4   5        0.64       -4.16     10.40 o
  20   4   5        5.10       17.68     13.52 o
   1   5   5     1487.62     1501.15     13.45 o
   2   5   5      156.55      157.03      3.51 o
   3   5   5      967.16      937.04      9.30 o
   4   5   5      191.56      210.80      3.98 o
   5   5   5      348.84      375.41      5.26 o
   6   5   5       57.87       54.71      2.59 o
   7   5   5        6.56        4.62      1.80 o
   8   5   5      803.07      808.27      9.40 o
   9   5   5      724.65      741.36     13.53 o
  10   5   5       18.27        7.11      3.58 o
  11   5   5      215.74      184.75      7.28 o
  12   5   5      102.25       85.48      5.84 o
  13   5   5        3.61       -1.56      4.21 o
  14   5   5      812.05      814.62     18.17 o
  15   5   5       28.09       26.52     13.00 o
  16   5   5       30.25       35.60      8.96 o
  17   5   5       69.88       87.53     10.96 o
  18   5   5        0.59        9.36     11.44 o
  19   5   5       46.13       32.25     14.04 o
   0   6   5      539.46      572.13     11.36 o
   1   6   5       11.43       10.45      2.07 o
   2   6   5      190.12      188.03      4.03 o
   3   6   5       92.55       89.24      3.27 o
   4   6   5      265.26      267.53      5.06 o
   5   6   5      220.70      226.16      4.71 o
   6   6   5        0.10       -0.78      2.11 o
   7   6   5       31.19       28.78      3.21 o
   8   6   5     2339.31     2315.46     29.27 o
   9   6   5      220.83      224.23      6.79 o
  10   6   5      209.52      195.79      6.32 o
  11   6   5       62.12       64.85      4.34 o
  12   6   5        4.65       -3.87      3.87 o
  13   6   5        1.81        1.58      5.25 o
  14   6   5      210.54      191.14     11.33 o
  15   6   5        3.46       16.12     10.40 o
  16   6   5        5.47        8.84     10.92 o
  17   6   5        0.78       -1.04     10.92 o
  18   6   5       40.75       48.37     14.04 o
   1   7   5        0.85       -1.41      2.37 o
   2   7   5       12.61        6.64      2.68 o
   3   7   5      174.50      165.83      5.02 o
   4   7   5        7.69        6.84      3.68 o
   5   7   5     1004.29      974.98     12.37 o
   6   7   5      997.82      981.43     13.76 o
   7   7   5      584.53      571.90      9.92 o
   8   7   5       11.64       17.41      3.80 o
   9   7   5        5.89        5.05      4.13 o
  10   7   5      135.96      134.05      6.07 o
  11   7   5        7.21        2.71      3.53 o
  12   7   5        0.58       -1.63      3.49 o
  13   7   5        9.02       14.28      5.99 o
  14   7   5       25.87       22.16      9.36 o
  15   7   5       13.91        3.02      6.06 o
  16   7   5        6.97       -9.36      9.36 o
  17   7   5        0.21       -7.80     10.40 o
  18   7   5        7.71        1.04     11.96 o
   0   8   5      148.40      171.07      8.64 o
   1   8   5       54.49       64.16      4.60 o
   2   8   5       99.97      100.99      4.82 o
   3   8   5       21.17       12.00      3.25 o
   4   8   5        6.19        2.52      3.12 o
   5   8   5      655.66      666.68     12.27 o
   6   8   5      123.05      137.96      6.61 o
   7   8   5        0.02        1.56      4.18 o
   8   8   5       86.82       85.41      6.34 o
   9   8   5        0.05       -3.24      3.83 o
  10   8   5        5.78       -1.74      6.58 o
  11   8   5       33.96       53.09      6.38 o
  12   8   5       13.02        6.41      4.32 o
  13   8   5        7.01        6.21      4.26 o
  14   8   5       75.40       76.24      6.22 o
  15   8   5      123.84      117.74     11.81 o
  16   8   5        1.45       -8.84     10.92 o
  17   8   5       39.43       61.90     15.60 o
   1   9   5       30.37       33.36      3.95 o
   2   9   5        1.11       -2.89      2.89 o
   3   9   5       19.51       10.25      3.57 o
   4   9   5        0.68       -3.14      3.14 o
   5   9   5        6.33       -1.14      3.68 o
   6   9   5       74.88       86.23      5.73 o
   7   9   5        4.43       -0.28      4.48 o
   8   9   5       98.02      109.56      7.19 o
   9   9   5        4.42        9.06      4.66 o
  10   9   5        5.57        3.19      4.58 o
  11   9   5       27.62       27.81      5.34 o
  12   9   5       26.18       29.73      5.65 o
  13   9   5        5.16        2.02      4.77 o
  14   9   5       12.25       18.65      5.61 o
  15   9   5       19.64       25.20      5.86 o
   0  10   5      110.01      114.25      7.80 o
   1  10   5      292.59      285.09     10.30 o
   2  10   5        0.27       -3.43      3.43 o
   3  10   5       70.38       79.18      5.38 o
   4  10   5        0.82       -3.87      3.87 o
   5  10   5       15.65        7.26      4.41 o
   6  10   5       27.57       22.65      8.03 o
   7  10   5        5.78        3.35      5.09 o
   8  10   5        1.92        0.35      4.80 o
   9  10   5        3.17       -2.80      5.03 o
  10  10   5       63.72       82.38      9.52 o
  11  10   5        0.77        1.67      5.34 o
  12  10   5       19.98       29.26      6.41 o
  13  10   5        6.85        7.67      6.22 o
  14  10   5        6.01       -6.53      8.84 o
   1  11   5        2.69       -3.59      3.59 o
   2  11   5        5.99       -0.49      4.07 o
   3  11   5       63.65       58.17      6.76 o
   4  11   5       26.84       24.01      6.01 o
   5  11   5        6.08        3.20      4.73 o
   6  11   5       17.84       14.08      5.99 o
   7  11   5        0.75       -4.14      5.60 o
   8  11   5        0.25       -5.35      5.35 o
   9  11   5       21.84       19.47      6.56 o
  10  11   5       12.67        4.97      6.11 o
  11  11   5        0.00       -4.16      7.36 o
  12  11   5        2.33       -6.02      7.70 o
   0  12   5       33.33       21.39      6.59 o
   1  12   5        4.78       -4.50      4.50 o
   2  12   5        7.36       -4.46      4.46 o
   3  12   5       22.36       18.51      5.31 o
   4  12   5        9.44        5.13      5.16 o
   5  12   5        3.34       -3.12      6.01 o
   6  12   5       10.06        7.79      6.69 o
   7  12   5       13.69       14.92      8.66 o
   8  12   5       49.43       55.87      7.96 o
   9  12   5        3.39        0.44      8.64 o
   1  13   5        2.44       -4.94      4.94 o
   2  13   5        0.69       -4.99      4.99 o
   3  13   5        2.67        2.55      5.30 o
   4  13   5       45.57       44.75      7.28 o
   5  13   5        0.55       -7.15      8.86 o
   0   0   6     3587.74     3647.84     50.10 o
   1   0   6     2040.55     2090.69     19.40 o
   2   0   6     1633.12     1659.80     15.81 o
   3   0   6     2020.23     1924.08     19.75 o
   4   0   6      248.19      282.10      4.64 o
   5   0   6     5946.73     6152.14     76.14 o
   6   0   6     3640.71     4047.54     50.06 o
   7   0   6      270.83      287.73      6.06 o
   8   0   6      254.64      256.78      7.33 o
   9   0   6      142.79      131.58      5.73 o
  10   0   6      385.83      361.02     11.70 o
  11   0   6      317.17      292.79     11.02 o
  12   0   6      749.87      727.73     19.52 o
  13   0   6     1644.08     1520.70     30.77 o
  14   0   6     1287.71     1305.65     42.69 o
  15   0   6       17.70        1.56      8.32 o
  16   0   6       25.90       15.60      9.88 o
  17   0   6       12.64        8.84      9.88 o
  18   0   6       88.80       84.27     14.56 o
  19   0   6        0.02       -9.36      9.88 o
  20   0   6       80.38       86.87     16.12 o
   1   1   6      592.39      548.34      4.58 o
   2   1   6        7.49        3.70      0.89 o
   3   1   6       25.53       25.97      1.17 o
   4   1   6      530.36      497.49      5.76 o
   5   1   6      109.39      138.77      2.40 o
   6   1   6     1488.74     1541.26     13.19 o
   7   1   6      618.18      610.39      6.99 o
   8   1   6      121.13      118.59      2.86 o
   9   1   6       28.55       31.22      2.52 o
  10   1   6      773.22      786.37     12.49 o
  11   1   6       14.94       20.78      4.18 o
  12   1   6      902.94      846.08     14.43 o
  13   1   6       11.69       -0.14      3.95 o
  14   1   6      338.42      295.92     14.53 o
  15   1   6       18.86       14.59      8.58 o
  16   1   6       39.76       49.83      8.46 o
  17   1   6        4.35       -3.55      5.99 o
  18   1   6        1.59       -6.22      6.22 o
  19   1   6       16.09       27.52      9.01 o
  20   1   6       39.20       41.34      9.93 o
   0   2   6    13736.37    13511.38    125.06 o
   1   2   6     1409.79     1466.45     10.60 o
   2   2   6      552.48      558.56      5.58 o
   3   2   6      559.79      559.49      5.14 o
   4   2   6       25.78       25.04      1.56 o
   5   2   6        5.00        1.55      1.02 o
   6   2   6       84.09       92.96      2.19 o
   7   2   6      132.80      129.60      3.20 o
   8   2   6      293.85      278.70      5.19 o
   9   2   6      150.54      171.62      6.97 o
  10   2   6       72.19       71.51      4.31 o
  11   2   6       55.53       50.79      4.13 o
  12   2   6      196.21      188.17      9.00 o
  13   2   6      196.55      212.67      9.67 o
  14   2   6     1307.53     1243.66     29.44 o
  15   2   6        0.87       -5.69      5.69 o
  16   2   6        7.02        1.56      6.25 o
  17   2   6        0.00       -1.60      6.43 o
  18   2   6        0.00       -6.62      6.62 o
  19   2   6      104.51      139.16     12.65 o
  20   2   6        0.62       -2.86      8.09 o
   1   3   6      103.79      143.62      2.74 o
   2   3   6     3623.25     3544.17     24.79 o
   3   3   6       56.79       63.60      1.90 o
   4   3   6     1609.29     1619.49     13.06 o
   5   3   6        1.08       -0.26      1.13 o
   6   3   6      474.23      477.53      5.36 o
   7   3   6      911.98      908.23      8.96 o
   8   3   6     1426.28     1435.33     19.77 o
   9   3   6      431.46      371.19      8.31 o
  10   3   6        2.46        0.69      2.53 o
  11   3   6       17.21        8.08      3.25 o
  12   3   6      826.60      884.70     18.42 o
  13   3   6        0.01       -5.25      5.25 o
  14   3   6       42.42       30.72      7.53 o
  15   3   6       13.09       -1.23      6.43 o
  16   3   6       75.74       80.11      9.70 o
  17   3   6        0.93       -0.48      6.43 o
  18   3   6       83.16       85.47     11.03 o
  19   3   6       20.99       14.95      8.96 o
  20   3   6       69.81       81.14     16.64 o
   0   4   6     7526.01     7916.62     74.98 o
   1   4   6     4560.33     4162.12     28.88 o
   2   4   6       13.36       15.02      1.57 o
   3   4   6     1217.01     1254.57     11.40 o
   4   4   6      999.69      972.81      8.93 o
   5   4   6       86.34       70.79      2.17 o
   6   4   6       20.58       26.52      1.65 o
   7   4   6      369.57      349.81      5.41 o
   8   4   6      106.77      107.58      3.54 o
   9   4   6        6.11        2.79      2.88 o
  10   4   6      187.53      189.89      7.06 o
  11   4   6      123.07      109.86      5.93 o
  12   4   6      100.24       96.22      5.89 o
  13   4   6      199.37      217.02     12.49 o
  14   4   6        0.49       -1.50     11.18 o
  15   4   6       29.08       32.41      8.27 o
  16   4   6       12.43       10.95      7.33 o
  17   4   6        7.79        4.94      7.36 o
  18   4   6        7.31       16.72      8.96 o
  19   4   6        0.21       -9.88     11.44 o
   1   5   6      362.04      373.43      5.40 o
   2   5   6     1096.52     1079.79     10.51 o
   3   5   6       46.84       48.79      2.36 o
   4   5   6      173.25      160.80      3.53 o
   5   5   6     1290.44     1261.24     12.78 o
   6   5   6      172.37      165.07      3.90 o
   7   5   6      101.33      102.76      3.49 o
   8   5   6      559.83      533.12      8.21 o
   9   5   6      877.81      893.27     12.89 o
  10   5   6      147.72      161.50      5.90 o
  11   5   6      257.42      254.51      8.51 o
  12   5   6      168.65      178.77      7.70 o
  13   5   6       14.03       -0.95      4.29 o
  14   5   6       12.49        7.23      8.06 o
  15   5   6        0.05       -7.80      7.80 o
  16   5   6      105.31      109.06     11.70 o
  17   5   6       24.61       14.37      8.74 o
  18   5   6       55.89       54.70     11.02 o
  19   5   6       13.45       22.37     13.52 o
   0   6   6      648.78      665.03     11.84 o
   1   6   6      308.35      280.60      4.96 o
   2   6   6       15.93        9.66      2.00 o
   3   6   6       75.05       69.30      3.13 o
   4   6   6        3.33        2.77      2.10 o
   5   6   6       14.14        8.95      2.46 o
   6   6   6       54.02       60.75      3.76 o
   7   6   6      424.57      442.61      9.62 o
   8   6   6        2.69        5.37      3.48 o
   9   6   6      134.97      121.39      5.58 o
  10   6   6      724.08      737.25     16.03 o
  11   6   6        9.25       -2.69      3.12 o
  12   6   6       80.99       69.37      6.66 o
  13   6   6       40.47       40.86      9.36 o
  14   6   6        1.54       -1.26      7.49 o
  15   6   6      338.75      378.07     17.69 o
  16   6   6       82.98      103.06     11.92 o
  17   6   6        6.55       15.60     11.96 o
  18   6   6        0.51        3.64     11.96 o
   1   7   6        3.71        1.96      2.56 o
   2   7   6      156.82      155.94      5.24 o
   3   7   6        2.28       -2.24      2.24 o
   4   7   6      215.69      209.63      9.89 o
   5   7   6      195.67      184.23      9.62 o
   6   7   6      314.33      347.95     12.14 o
   7   7   6       92.86      100.66      5.82 o
   8   7   6      610.78      629.88     12.06 o
   9   7   6       86.34       89.00      5.48 o
  10   7   6       14.00        9.96      3.65 o
  11   7   6        2.27       -3.30      3.30 o
  12   7   6       46.25       45.50      4.94 o
  13   7   6       15.88       14.35      4.18 o
  14   7   6       48.25       27.61      7.11 o
  15   7   6       12.35        7.28     10.92 o
  16   7   6        0.54       -6.24     11.44 o
  17   7   6        4.44       -2.08     11.96 o
   0   8   6       37.38       40.82      5.99 o
   1   8   6      163.95      163.91      6.30 o
   2   8   6       98.62      105.87      5.52 o
   3   8   6        4.55       -2.89      2.89 o
   4   8   6      284.18      281.85      9.51 o
   5   8   6       29.54       36.61      4.48 o
   6   8   6      374.55      384.12      9.29 o
   7   8   6        8.19       10.65      4.56 o
   8   8   6        0.69        0.25      4.27 o
   9   8   6       16.75       16.11      4.74 o
  10   8   6       43.41       35.54      5.19 o
  11   8   6       12.76        7.35      5.66 o
  12   8   6        4.02       -4.21      4.21 o
  13   8   6        1.75       -4.09      4.09 o
  14   8   6       28.79        9.87      4.82 o
  15   8   6       35.89       54.30      6.88 o
  16   8   6        1.00        1.84      6.24 o
   1   9   6       24.27       21.31      4.88 o
   2   9   6       33.61       33.89      4.07 o
   3   9   6       96.56       95.58      5.77 o
   4   9   6        2.34       -2.15      3.59 o
   5   9   6      245.81      258.02     11.71 o
   6   9   6      254.41      260.14      9.84 o
   7   9   6        0.46       -2.51      4.58 o
   8   9   6        2.24       -0.42      4.56 o
   9   9   6       19.96       23.87      5.21 o
  10   9   6       27.27       30.91      6.55 o
  11   9   6        0.03       -1.61      7.00 o
  12   9   6        7.78        8.65      5.00 o
  13   9   6       32.05       25.10      6.96 o
  14   9   6       13.90       15.01      5.30 o
  15   9   6        0.97       -5.72     11.96 o
   0  10   6        3.33       -3.35      7.78 o
   1  10   6       11.43       12.29      5.05 o
   2  10   6      175.22      174.99      7.56 o
   3  10   6       18.48       14.45      5.71 o
   4  10   6       15.00       14.15      4.85 o
   5  10   6        0.20        2.16      5.09 o
   6  10   6       33.14       31.97      7.05 o
   7  10   6       10.95       11.63      7.89 o
   8  10   6        0.03       -2.21      5.17 o
   9  10   6       23.47       22.60      5.81 o
  10  10   6       10.07       14.18      5.60 o
  11  10   6       11.60       11.62      6.04 o
  12  10   6        0.09       -4.90      4.90 o
  13  10   6       17.85        0.19      7.62 o
   1  11   6       29.96       19.88      4.30 o
   2  11   6       11.31        5.24      4.91 o
   3  11   6        1.96        2.87      5.93 o
   4  11   6        5.11       -3.65      4.59 o
   5  11   6       11.14        5.80      5.80 o
   6  11   6        3.96       -5.29      5.30 o
   7  11   6       38.35       56.85      9.72 o
   8  11   6       27.11       22.95      6.57 o
   9  11   6        0.04       -6.16      6.16 o
  10  11   6        6.90       -1.95      6.15 o
  11  11   6       22.71       16.92      8.59 o
   0  12   6       14.29        6.45      6.29 o
   1  12   6        8.02        0.38      4.81 o
   2  12   6        0.47       -4.23      4.72 o
   3  12   6        3.32       -4.94      4.94 o
   4  12   6        1.64       -5.99      5.99 o
   5  12   6       19.00       16.81      7.93 o
   6  12   6       57.39       76.54     11.05 o
   7  12   6        3.65       -0.37      6.47 o
   8  12   6       29.78       43.86     10.11 o
   9  12   6        2.71        1.16      8.64 o
   1  13   6        1.92       -5.00      5.00 o
   2  13   6       10.49       -2.10      5.34 o
   3  13   6        2.99       -5.96      5.96 o
   4  13   6       54.35       60.81      7.84 o
   1   1   7      205.78      183.53      2.81 o
   2   1   7       11.96       19.84      1.19 o
   3   1   7       14.46       14.30      1.77 o
   4   1   7        1.32       -0.47      1.04 o
   5   1   7       92.74       96.14      3.61 o
   6   1   7      344.26      350.13      4.19 o
   7   1   7      332.50      369.86      5.40 o
   8   1   7      237.47      241.92      5.89 o
   9   1   7       95.59       98.54      4.40 o
  10   1   7      219.47      226.43     11.01 o
  11   1   7        1.60       -1.82      3.42 o
  12   1   7       56.66       46.20      4.80 o
  13   1   7        1.38       -2.34     10.66 o
  14   1   7       15.44       -1.43      6.43 o
  15   1   7      126.96      115.83     10.48 o
  16   1   7       18.81        3.96      6.59 o
  17   1   7        1.07        9.82      6.59 o
  18   1   7       30.73       22.50      8.64 o
  19   1   7       27.77       35.10      9.74 o
  20   1   7       12.11        8.02      9.37 o
   0   2   7      735.73      771.93     12.11 o
   1   2   7      206.34      179.45      2.77 o
   2   2   7     5539.38     5617.65     36.39 o
   3   2   7      278.90      295.17      3.48 o
   4   2   7     1330.41     1281.91     10.79 o
   5   2   7      204.63      218.52      3.72 o
   6   2   7      368.88      415.77      5.64 o
   7   2   7      413.75      465.93      5.72 o
   8   2   7      366.04      365.21      5.85 o
   9   2   7       30.09       37.79      2.77 o
  10   2   7      354.16      368.98      8.71 o
  11   2   7      465.86      476.96     12.70 o
  12   2   7       87.75       85.92      6.89 o
  13   2   7       15.86       18.59      6.37 o
  14   2   7      543.07      540.86     18.58 o
  15   2   7       18.42        8.68      7.16 o
  16   2   7       20.18       10.87      7.16 o
  17   2   7       42.61       35.46     13.78 o
  18   2   7       78.04       90.77     11.03 o
  19   2   7        4.37       -1.83      8.27 o
  20   2   7        1.79       -4.72      8.27 o
   1   3   7     2962.26     2875.00     20.55 o
   2   3   7       72.01       89.20      2.27 o
   3   3   7      507.16      509.26      5.25 o
   4   3   7       14.60       16.61      1.41 o
   5   3   7        6.36       -0.79      1.44 o
   6   3   7        9.39       11.24      1.70 o
   7   3   7      121.08      121.10      3.40 o
   8   3   7       45.12       44.93      2.67 o
   9   3   7      168.59      161.13      4.21 o
  10   3   7       92.41       96.04      6.76 o
  11   3   7      281.91      310.94     10.80 o
  12   3   7      172.78      151.05      8.70 o
  13   3   7      234.10      264.51     15.09 o
  14   3   7      467.23      447.89     17.47 o
  15   3   7       54.00       59.09      9.37 o
  16   3   7       11.96        5.67      6.96 o
  17   3   7        9.19        9.88      7.72 o
  18   3   7        9.97        9.10      8.27 o
  19   3   7      111.88      153.23     13.98 o
  20   3   7        2.42        9.20      9.48 o
   0   4   7    20841.25    20429.44    188.70 o
   1   4   7      434.72      422.59      5.26 o
   2   4   7      171.40      178.66      3.31 o
   3   4   7     1004.67      925.36      9.18 o
   4   4   7        8.74        1.97      1.37 o
   5   4   7      141.40      143.80      3.11 o
   6   4   7        4.38        0.74      1.85 o
   7   4   7       12.13       11.35      2.08 o
   8   4   7      411.80      414.29      6.82 o
   9   4   7      383.09      375.69      6.59 o
  10   4   7        0.01       -1.92      3.34 o
  11   4   7        0.38       -3.25      3.25 o
  12   4   7        0.37       -2.62      4.82 o
  13   4   7        0.43       -1.68      8.06 o
  14   4   7      235.83      235.87     13.79 o
  15   4   7       11.28        9.98      7.16 o
  16   4   7       11.25        9.87     10.66 o
  17   4   7        5.36       -1.49      7.70 o
  18   4   7        0.15       -6.91      7.90 o
  19   4   7        5.85       -1.56      8.83 o
   1   5   7     1221.33     1076.54      9.52 o
   2   5   7       75.37       71.62      2.82 o
   3   5   7       40.14       51.32      2.43 o
   4   5   7      395.45      352.37      5.65 o
   5   5   7      531.61      489.98      6.80 o
   6   5   7       69.15       78.35      3.13 o
   7   5   7       11.01        4.72      2.87 o
   8   5   7     2183.40     2147.66     24.87 o
   9   5   7       46.70       48.54      5.46 o
  10   5   7        4.53       -2.72      2.72 o
  11   5   7      410.68      399.98     10.46 o
  12   5   7       46.69       40.44      7.66 o
  13   5   7      162.11      147.60     11.92 o
  14   5   7      222.06      242.14     14.07 o
  15   5   7        1.63       -7.00      7.00 o
  16   5   7        0.16        1.27      7.85 o
  17   5   7        0.07       -7.33      7.33 o
  18   5   7       11.34       13.47     15.86 o
  19   5   7        6.37        2.01      9.62 o
   0   6   7       16.17       14.93      3.23 o
   1   6   7        6.75        4.02      1.91 o
   2   6   7       21.35       19.30      2.66 o
   3   6   7        7.56        5.82      2.52 o
   4   6   7      199.64      191.26      5.17 o
   5   6   7      667.03      649.15      9.37 o
   6   6   7      171.23      163.55      5.77 o
   7   6   7      612.34      632.99     11.79 o
   8   6   7      215.23      218.86      7.10 o
   9   6   7        0.63       -2.79      3.18 o
  10   6   7      144.69      132.85      5.96 o
  11   6   7       81.48       73.21      4.95 o
  12   6   7        0.80       -3.23      3.23 o
  13   6   7        0.08       -4.68      7.11 o
  14   6   7      250.84      271.32     15.33 o
  15   6   7        2.00        8.88      8.22 o
  16   6   7       30.46       45.39     10.59 o
  17   6   7      224.10      271.92     17.24 o
  18   6   7        6.83       10.98     15.60 o
   1   7   7        0.43       -2.73      2.73 o
   2   7   7      109.84       95.46      4.85 o
   3   7   7      461.83      433.34      8.39 o
   4   7   7       16.36       10.37      3.22 o
   5   7   7        8.59        3.54      3.14 o
   6   7   7     2178.64     2166.15     32.52 o
   7   7   7       20.28       30.38      4.96 o
   8   7   7      107.36      105.53      6.66 o
   9   7   7      184.73      181.09      7.86 o
  10   7   7      100.06      105.38      6.47 o
  11   7   7        0.17       -3.45      3.45 o
  12   7   7        0.52       -3.87      3.87 o
  13   7   7        0.14       -3.85      3.85 o
  14   7   7       13.80       10.11      5.07 o
  15   7   7       80.58      109.75     16.65 o
  16   7   7       90.94       87.39     16.65 o
  17   7   7        0.54      -11.44     11.44 o
   0   8   7        0.97       -4.12      4.12 o
   1   8   7        2.13       -3.16      3.16 o
   2   8   7        2.14       -3.09      3.09 o
   3   8   7       20.93        2.00      3.39 o
   4   8   7      507.32      485.46     12.23 o
   5   8   7       10.29        9.58      3.90 o
   6   8   7       60.28       60.73      5.89 o
   7   8   7       92.22       90.79      6.72 o
   8   8   7       69.24       70.47      6.27 o
   9   8   7       10.45       12.04      4.66 o
  10   8   7        0.78       -3.87      3.87 o
  11   8   7        1.84       -4.09      4.09 o
  12   8   7       55.77       59.99      5.81 o
  13   8   7        3.55       -0.86      4.45 o
  14   8   7       38.27       43.47      6.76 o
  15   8   7        9.33        6.47      5.89 o
  16   8   7       15.61        6.13      5.95 o
   1   9   7      105.41      102.75      5.97 o
   2   9   7       18.55       12.70      5.18 o
   3   9   7        8.81       -3.24      5.45 o
   4   9   7        0.50       -3.47      3.47 o
   5   9   7       23.20       26.64      5.57 o
   6   9   7        8.32       21.93      7.50 o
   7   9   7        0.03       -2.53      4.58 o
   8   9   7       48.75       48.77      6.02 o
   9   9   7        5.82        2.64      4.73 o
  10   9   7        6.99        2.80      5.10 o
  11   9   7       36.47       42.69      7.59 o
  12   9   7        0.07       -3.24      4.59 o
  13   9   7        0.12       -4.59      4.59 o
  14   9   7        4.86        2.46      7.54 o
   0  10   7      127.24      107.20      9.17 o
   1  10   7       45.25       35.38      5.67 o
   2  10   7       32.21       27.14      4.46 o
   3  10   7       28.16       24.52      4.83 o
   4  10   7        3.01        0.25      4.15 o
   5  10   7        0.89       -4.63      4.63 o
   6  10   7        4.10       -2.74      4.96 o
   7  10   7       10.76       11.49      5.77 o
   8  10   7        2.32        5.52      5.34 o
   9  10   7        0.06       -3.66      5.10 o
  10  10   7       59.26       75.01      7.56 o
  11  10   7       20.17       22.35      6.08 o
  12  10   7        2.33       -1.51      5.77 o
  13  10   7       21.69       12.62      9.10 o
   1  11   7       28.14       18.09      4.71 o
   2  11   7       26.66       16.86      5.23 o
   3  11   7       10.60        5.97      4.66 o
   4  11   7       31.33       41.76      6.98 o
   5  11   7        0.02       -5.60      5.60 o
   6  11   7        0.44        4.42     12.22 o
   7  11   7       10.47        7.04      6.15 o
   8  11   7        3.47       -4.14      5.96 o
   9  11   7        5.61        6.64      6.32 o
  10  11   7       83.65      100.53     11.70 o
  11  11   7        1.19       -4.40      7.75 o
   0  12   7        7.31        3.70      6.37 o
   1  12   7       14.18        0.23      5.08 o
   2  12   7        2.73       -1.91      5.81 o
   3  12   7       17.20       14.00      6.70 o
   4  12   7       14.99       15.03      7.00 o
   5  12   7       14.86       -2.72      7.33 o
   6  12   7        1.66       -1.40      6.40 o
   7  12   7        8.76        1.56      8.46 o
   8  12   7        9.52        8.10      9.01 o
   1  13   7        1.89       -5.77      5.77 o
   2  13   7        0.41       -5.94      5.94 o
   3  13   7        1.28       -4.02      6.17 o
   0   0   8     2016.86     1963.48     26.87 o
   1   0   8     1460.93     1334.81     13.67 o
   2   0   8      169.77      166.15      3.70 o
   3   0   8     1191.72     1197.10     12.51 o
   4   0   8     2771.94     2749.36     27.99 o
   5   0   8        0.37        1.12      1.78 o
   6   0   8      265.92      276.64      6.32 o
   7   0   8     1651.30     1718.21     25.15 o
   8   0   8      234.33      229.28     10.11 o
   9   0   8        7.10        9.13      4.59 o
  10   0   8       15.73        7.54      6.50 o
  11   0   8      122.93      122.24      9.17 o
  12   0   8       75.02       66.93      7.33 o
  13   0   8        4.85       -1.04      8.32 o
  14   0   8      590.58      525.02     26.54 o
  15   0   8       75.87       61.38     13.00 o
  16   0   8       40.31       34.33     11.96 o
  17   0   8       63.14       85.31     15.08 o
  18   0   8       21.39       23.93     13.00 o
  19   0   8      322.11      406.29     28.09 o
  20   0   8        5.54       -5.20     11.44 o
   1   1   8     1050.00      993.99      8.81 o
   2   1   8      278.56      261.75      3.53 o
   3   1   8     1019.89     1084.69      8.95 o
   4   1   8       11.15        5.16      1.23 o
   5   1   8       83.31      104.91      2.70 o
   6   1   8       32.69       51.29      2.15 o
   7   1   8      574.11      548.95      7.54 o
   8   1   8      110.13      109.43      5.93 o
   9   1   8        1.63       -1.24      3.23 o
  10   1   8       21.77       18.89      3.89 o
  11   1   8       57.30       51.36      4.91 o
  12   1   8        0.96       -3.56      3.56 o
  13   1   8        8.39       -3.36      5.62 o
  14   1   8      252.39      200.06     12.65 o
  15   1   8      160.47      182.14     12.87 o
  16   1   8      126.34      110.96     11.02 o
  17   1   8       69.94       68.45      9.93 o
  18   1   8       15.76       12.10      8.44 o
  19   1   8       41.51       41.37     10.30 o
  20   1   8       24.02       20.49     14.82 o
   0   2   8     5605.46     5821.51     51.39 o
   1   2   8      355.54      358.55      4.13 o
   2   2   8      392.61      349.44      4.04 o
   3   2   8       50.04       63.90      1.97 o
   4   2   8       27.17       26.80      1.48 o
   5   2   8      516.84      526.57      6.71 o
   6   2   8       15.26        4.39      1.74 o
   7   2   8      458.37      441.68      5.68 o
   8   2   8       74.10       76.57      2.91 o
   9   2   8       35.02       37.75      2.69 o
  10   2   8      257.98      260.44     14.52 o
  11   2   8      378.40      409.55     12.10 o
  12   2   8       22.84       25.09      5.36 o
  13   2   8       11.02       16.59      6.96 o
  14   2   8        7.64       -5.20      6.43 o
  15   2   8       61.22       52.48      9.01 o
  16   2   8        1.33       -4.16      6.62 o
  17   2   8       34.73       39.80      9.01 o
  18   2   8        7.82        4.68      7.72 o
  19   2   8        0.00       -7.90      7.90 o
   1   3   8      451.03      376.61      4.41 o
   2   3   8     2238.45     2380.53     16.87 o
   3   3   8      138.77      120.95      2.59 o
   4   3   8      391.22      440.74      4.88 o
   5   3   8     1041.61      965.85      9.77 o
   6   3   8       15.50       11.79      2.03 o
   7   3   8      136.52      136.18      3.86 o
   8   3   8        3.53        1.88      2.17 o
   9   3   8      389.59      396.09      7.51 o
  10   3   8      294.25      268.10      8.44 o
  11   3   8     1061.15      969.39     19.68 o
  12   3   8      131.98      147.47      9.10 o
  13   3   8     1070.12      975.66     25.93 o
  14   3   8       45.84       62.02     13.26 o
  15   3   8       73.32       80.05     10.11 o
  16   3   8        3.84       -3.37      6.80 o
  17   3   8       17.77        3.69      9.88 o
  18   3   8        1.90       -7.27      7.90 o
  19   3   8        1.55       -1.69      9.17 o
   0   4   8      252.08      255.58      5.78 o
   1   4   8      235.67      208.70      3.67 o
   2   4   8      452.44      438.58      5.19 o
   3   4   8      319.09      272.10      3.83 o
   4   4   8      264.59      269.50      4.30 o
   5   4   8      255.18      238.39      4.49 o
   6   4   8      229.41      235.69      4.88 o
   7   4   8      143.41      130.22      4.30 o
   8   4   8       69.73       70.10      4.02 o
   9   4   8     2547.54     2596.05     29.02 o
  10   4   8        1.08        0.43      2.82 o
  11   4   8      161.53      138.06      6.10 o
  12   4   8        0.05       -5.09      5.09 o
  13   4   8       42.53       66.37      9.33 o
  14   4   8       78.84       72.02      9.91 o
  15   4   8        3.73        9.40      7.11 o
  16   4   8       22.23        3.67      7.90 o
  17   4   8       32.42       42.89      9.91 o
  18   4   8        1.44       -7.42      9.62 o
  19   4   8        2.62        6.88      9.33 o
   1   5   8      741.60      711.41      7.30 o
   2   5   8        4.04        5.25      1.71 o
   3   5   8       97.75       96.12      3.54 o
   4   5   8      266.93      266.21      5.55 o
   5   5   8      300.66      276.67      6.08 o
   6   5   8      305.57      310.04      6.51 o
   7   5   8      183.76      180.62      7.68 o
   8   5   8       16.48       10.97      3.64 o
   9   5   8       21.40       20.21      3.53 o
  10   5   8        6.53       -3.02      3.02 o
  11   5   8       34.62       28.37      3.86 o
  12   5   8      563.56      540.60     12.65 o
  13   5   8       19.78       18.16      7.99 o
  14   5   8      140.57      161.43     19.77 o
  15   5   8        2.46       -2.47      9.62 o
  16   5   8        1.59       -3.44      8.07 o
  17   5   8        5.34       -4.25      8.27 o
  18   5   8        4.61        2.60      9.00 o
   0   6   8      335.21      340.92     11.44 o
   1   6   8      233.19      222.85      5.39 o
   2   6   8      134.33      133.73      4.63 o
   3   6   8     1388.59     1306.41     16.28 o
   4   6   8      538.25      537.57     10.00 o
   5   6   8     1739.00     1730.63     23.03 o
   6   6   8      380.28      356.23      9.08 o
   7   6   8        3.14       -1.16      3.72 o
   8   6   8      425.51      434.77      9.99 o
   9   6   8        3.77       -3.39      3.39 o
  10   6   8        7.23       -0.71      3.42 o
  11   6   8        0.03       -3.15      3.15 o
  12   6   8       97.12       95.86      6.86 o
  13   6   8       17.03       11.18      5.03 o
  14   6   8       54.09       58.75      9.85 o
  15   6   8        1.04        8.91      8.50 o
  16   6   8        7.61       16.31      9.70 o
  17   6   8        7.80       -1.27      9.24 o
   1   7   8       89.13       96.09      5.12 o
   2   7   8        3.06        0.26      2.89 o
   3   7   8        1.69       -2.95      2.95 o
   4   7   8        4.07        1.54      3.27 o
   5   7   8        2.45       -3.68      3.68 o
   6   7   8       11.43        8.67      4.66 o
   7   7   8      184.03      179.86      7.88 o
   8   7   8       95.38      104.69      6.73 o
   9   7   8       10.74        4.28      5.12 o
  10   7   8        6.92        1.57      4.21 o
  11   7   8        0.03       -3.87      3.87 o
  12   7   8       16.18        7.32      4.67 o
  13   7   8        3.34       -9.36      9.36 o
  14   7   8       81.41       90.05      8.03 o
  15   7   8        5.26       -2.57      5.53 o
  16   7   8       25.47       49.41     15.08 o
   0   8   8        0.23       -4.22      4.22 o
   1   8   8        0.23       -3.16      3.16 o
   2   8   8       50.92       22.94      4.17 o
   3   8   8        5.32       -3.42      3.42 o
   4   8   8        4.83       -3.00      3.00 o
   5   8   8      100.32       97.31      6.87 o
   6   8   8      296.64      290.52     10.01 o
   7   8   8       98.15      100.78      6.95 o
   8   8   8      160.89      151.65      8.04 o
   9   8   8        0.04       -4.18      4.18 o
  10   8   8       24.07       26.92      5.28 o
  11   8   8        0.07       -0.69      4.37 o
  12   8   8       11.34       15.71      5.05 o
  13   8   8        0.54       -0.79      5.67 o
  14   8   8       29.56       23.94      6.35 o
  15   8   8       50.36       60.04     10.14 o
   1   9   8       78.96       70.45      5.57 o
   2   9   8        1.23       -2.37      3.62 o
   3   9   8        0.34       -3.30      3.30 o
   4   9   8       12.21        1.11      6.36 o
   5   9   8       17.81       14.68      6.47 o
   6   9   8       82.82       84.56      7.03 o
   7   9   8        0.76       -2.13      4.79 o
   8   9   8        0.71       -5.86      5.86 o
   9   9   8       14.11       11.51      5.26 o
  10   9   8       35.24       47.88      9.08 o
  11   9   8       36.86       31.11      5.98 o
  12   9   8        0.99       -4.90      4.90 o
  13   9   8        1.30       -4.77      4.77 o
  14   9   8        0.36        6.24     12.48 o
   0  10   8       18.45       16.62     12.74 o
   1  10   8        3.62       -0.34      4.05 o
   2  10   8        0.09       -3.96      3.96 o
   3  10   8       29.12       20.11      6.28 o
   4  10   8        0.51       -4.79      4.79 o
   5  10   8        9.21       -3.99      5.11 o
   6  10   8        0.39       -5.00      5.00 o
   7  10   8        5.02        0.12      5.50 o
   8  10   8        1.92       -2.86      5.35 o
   9  10   8        0.36       -3.93      5.47 o
  10  10   8        4.99        0.89      5.64 o
  11  10   8      126.27      164.02      9.56 o
  12  10   8        2.31        4.16      7.99 o
   1  11   8       26.42       13.53      4.66 o
   2  11   8        3.91       -0.74      4.64 o
   3  11   8        7.49       -2.08      7.60 o
   4  11   8        0.07       -5.48      5.48 o
   5  11   8        0.00       -5.57      5.57 o
   6  11   8        4.70       -5.71      5.71 o
   7  11   8        0.66       -6.27      6.27 o
   8  11   8       33.70       51.42      7.63 o
   9  11   8       35.78       39.22      9.74 o
  10  11   8        0.07       -7.53      7.53 o
   0  12   8        7.44        3.73      6.18 o
   1  12   8       18.19       14.49      5.17 o
   2  12   8        1.76       -4.62      5.44 o
   3  12   8       22.83       29.54      9.54 o
   4  12   8       11.32       15.69      8.56 o
   5  12   8        8.04        8.31      7.00 o
   6  12   8        1.56       -6.28      8.27 o
   7  12   8        0.25       -6.07      8.22 o
   1   1   9     1476.41     1465.99     11.73 o
   2   1   9      203.07      212.19      3.24 o
   3   1   9      412.29      421.54      4.83 o
   4   1   9      764.69      803.24      7.34 o
   5   1   9      241.97      240.23      3.84 o
   6   1   9     1230.25     1209.30     11.49 o
   7   1   9     1808.34     1834.12     18.57 o
   8   1   9      266.88      274.27      7.39 o
   9   1   9      208.15      199.87      5.96 o
  10   1   9       20.45       24.64      4.58 o
  11   1   9       35.00       30.62      4.52 o
  12   1   9        1.96       -0.14      4.60 o
  13   1   9       31.06       29.88      9.88 o
  14   1   9        3.34       -2.30      6.37 o
  15   1   9       62.16       63.05     20.29 o
  16   1   9        4.83        1.75      7.16 o
  17   1   9       12.69       10.58      8.27 o
  18   1   9        2.00       -7.16      7.16 o
  19   1   9       49.06       34.11     10.28 o
   0   2   9        6.27        9.15      2.05 o
   1   2   9        0.16       -1.20      1.20 o
   2   2   9       22.06       27.94      1.99 o
   3   2   9       12.81        9.53      1.54 o
   4   2   9       75.17       74.97      2.31 o
   5   2   9      180.25      189.31      3.96 o
   6   2   9      196.54      186.92      4.37 o
   7   2   9       43.02       45.00      2.64 o
   8   2   9       87.90       92.50      4.28 o
   9   2   9      118.23      114.51      5.49 o
  10   2   9       67.09       67.49      4.84 o
  11   2   9       55.29       47.03      4.45 o
  12   2   9        0.09       -3.98      3.98 o
  13   2   9        3.60       -5.03      6.06 o
  14   2   9       97.04      105.95     18.47 o
  15   2   9       42.60       29.71      9.10 o
  16   2   9       19.06       13.98      7.85 o
  17   2   9        1.57       -6.99      6.99 o
  18   2   9       12.44        9.26      8.27 o
  19   2   9        3.06       -3.64      8.83 o
   1   3   9      132.79      131.88      2.90 o
   2   3   9      709.73      648.17      6.92 o
   3   3   9      121.45      119.08      2.90 o
   4   3   9      914.28      918.20      8.48 o
   5   3   9      377.14      388.86      6.67 o
   6   3   9      439.14      415.47      6.97 o
   7   3   9       44.54       49.49      3.47 o
   8   3   9       33.48       27.05      3.21 o
   9   3   9       48.26       58.52      4.78 o
  10   3   9      647.88      655.61     15.55 o
  11   3   9        1.44        5.56      3.85 o
  12   3   9      812.05      806.86     19.85 o
  13   3   9       81.09       82.27      6.08 o
  14   3   9      326.03      310.72     15.44 o
  15   3   9       35.31       37.44     21.33 o
  16   3   9        3.76        3.64      7.72 o
  17   3   9        1.17        0.36      7.85 o
  18   3   9        2.07        8.28      8.80 o
  19   3   9        0.73       -8.44      8.44 o
   0   4   9     1752.95     1803.08     22.57 o
   1   4   9        4.98        5.10      1.70 o
   2   4   9      104.63      109.48      2.99 o
   3   4   9       32.89       34.87      1.99 o
   4   4   9      113.78      106.93      3.20 o
   5   4   9        1.06        0.87      2.59 o
   6   4   9       68.09       78.75      3.78 o
   7   4   9      508.97      488.82      8.97 o
   8   4   9      766.12      773.65     11.99 o
   9   4   9        7.90       11.74      3.28 o
  10   4   9      298.38      354.24      9.01 o
  11   4   9      116.81      101.68      9.69 o
  12   4   9      191.63      224.66      8.47 o
  13   4   9      245.20      248.68     10.67 o
  14   4   9      218.78      206.00     13.92 o
  15   4   9        0.16       -6.80      6.80 o
  16   4   9       11.36        8.98      8.22 o
  17   4   9        0.06       -5.92      7.90 o
  18   4   9       14.80        6.24      9.33 o
   1   5   9      251.52      219.09      4.52 o
   2   5   9      626.81      628.55      8.29 o
   3   5   9      338.89      332.73      5.90 o
   4   5   9     1142.39     1096.04     14.10 o
   5   5   9      302.40      326.69      8.22 o
   6   5   9      641.14      621.66     10.68 o
   7   5   9      155.93      145.81      5.87 o
   8   5   9       77.36       81.67      4.82 o
   9   5   9      238.96      216.04      6.78 o
  10   5   9        6.67       -0.63      3.38 o
  11   5   9        0.74       -2.95      4.06 o
  12   5   9       28.21       21.12      5.12 o
  13   5   9       56.70       69.12      6.45 o
  14   5   9        9.66        4.73      7.99 o
  15   5   9        7.03       -7.05      7.62 o
  16   5   9        8.51        0.96      8.36 o
  17   5   9        7.85        0.80      9.01 o
  18   5   9        6.49        4.72      9.24 o
   0   6   9      464.86      425.21     10.11 o
   1   6   9        0.00        1.20      2.68 o
   2   6   9      150.24      143.04      5.16 o
   3   6   9        1.19       -2.30      2.57 o
   4   6   9      830.88      807.43     12.95 o
   5   6   9       72.68       69.17      6.13 o
   6   6   9      550.85      572.47     12.91 o
   7   6   9       14.19       13.74      4.35 o
   8   6   9       19.84       18.91      4.48 o
   9   6   9      106.57      115.68      6.66 o
  10   6   9        0.82       -3.47      3.47 o
  11   6   9       47.72       41.42      5.96 o
  12   6   9        1.68       -4.75      4.75 o
  13   6   9      145.37      153.56      8.35 o
  14   6   9        7.61        1.92      4.97 o
  15   6   9       13.02       10.01      9.00 o
  16   6   9      119.67      135.62     13.92 o
  17   6   9       12.24       18.36     10.73 o
   1   7   9        0.22       -3.40      3.40 o
   2   7   9       12.26       11.94      3.74 o
   3   7   9       62.60       43.19      4.01 o
   4   7   9      193.56      189.00      7.99 o
   5   7   9      104.16      113.14      6.86 o
   6   7   9       13.29       10.09      4.48 o
   7   7   9        0.00       -3.88      3.88 o
   8   7   9        1.22       -4.18      4.18 o
   9   7   9        1.47       -4.05      4.05 o
  10   7   9       21.43       18.92      4.93 o
  11   7   9        2.57       -4.01      4.01 o
  12   7   9       15.13       12.18      8.58 o
  13   7   9       53.69       42.78     11.44 o
  14   7   9       93.62      101.23      8.50 o
  15   7   9        3.02       -5.82      5.82 o
  16   7   9       27.57       23.41     14.56 o
   0   8   9       79.51       82.54      8.07 o
   1   8   9      292.32      263.08      7.98 o
   2   8   9      197.07      179.40      6.93 o
   3   8   9       76.16       84.34      5.43 o
   4   8   9      110.79      106.96      6.17 o
   5   8   9       16.45        3.73      4.60 o
   6   8   9        9.94       -2.63      5.89 o
   7   8   9       83.71       91.91      7.39 o
   8   8   9        4.68       -1.75      4.48 o
   9   8   9        2.64       -1.21      4.58 o
  10   8   9       17.04        8.07      4.85 o
  11   8   9       10.62        0.73      4.69 o
  12   8   9       21.50       18.01      6.54 o
  13   8   9        6.75        4.10      6.14 o
  14   8   9        2.90        0.72      9.10 o
  15   8   9       42.49       35.37     15.08 o
   1   9   9       38.16       34.35      4.75 o
   2   9   9        6.69       -2.77      3.78 o
   3   9   9        1.29       -4.27      5.33 o
   4   9   9        1.86        0.87      4.90 o
   5   9   9        0.14       -3.03      4.86 o
   6   9   9       32.64       43.77      6.29 o
   7   9   9       16.21        9.77      5.28 o
   8   9   9        7.56        1.15      5.00 o
   9   9   9       48.64       41.60      6.45 o
  10   9   9        4.02       -0.38      5.30 o
  11   9   9       28.87       30.44      6.28 o
  12   9   9        7.68        6.13      5.45 o
  13   9   9       10.61        2.08     11.96 o
   0  10   9        4.56        3.43      6.22 o
   1  10   9      102.73      108.57      6.67 o
   2  10   9        0.85       -3.51      3.51 o
   3  10   9        0.58       -4.82      4.82 o
   4  10   9        0.62       -5.09      5.09 o
   5  10   9       23.44       21.91      6.20 o
   6  10   9        0.31       -5.30      5.30 o
   7  10   9        6.03        2.20      5.57 o
   8  10   9        4.27       -5.50      5.50 o
   9  10   9       27.14       41.76      6.96 o
  10  10   9        0.16        0.07      5.50 o
  11  10   9        9.71        3.06      8.12 o
  12  10   9       34.93       22.99      9.11 o
   1  11   9       18.15       10.94      4.54 o
   2  11   9        5.87       -5.28      5.28 o
   3  11   9        0.23       -1.41      5.80 o
   4  11   9       40.79       49.78      7.60 o
   5  11   9       11.74       10.84      8.69 o
   6  11   9        6.85        4.70      6.17 o
   7  11   9        8.26        4.10      6.47 o
   8  11   9        0.25       -7.53      7.53 o
   9  11   9        0.10       -2.49      8.27 o
   0  12   9        9.56       -1.47      7.99 o
   1  12   9        4.73       -5.72      5.72 o
   2  12   9        7.72       -4.36      6.59 o
   3  12   9        0.00       -5.32      6.40 o
   4  12   9       54.37       95.26      9.51 o
   5  12   9        0.35       -2.14      6.79 o
   6  12   9        5.71        7.51      8.64 o
   0   0  10     1444.97     1551.28     22.94 o
   1   0  10        3.16        4.80      2.40 o
   2   0  10     1343.66     1343.28     14.44 o
   3   0  10      304.57      338.88      5.86 o
   4   0  10     1039.78     1009.86     12.92 o
   5   0  10      173.42      191.23      5.08 o
   6   0  10       39.81       42.03      3.57 o
   7   0  10       32.69       38.33      4.56 o
   8   0  10        1.74       -3.58      3.58 o
   9   0  10       17.49        9.82      4.43 o
  10   0  10        0.37       -4.74      4.74 o
  11   0  10       14.19        8.69      5.69 o
  12   0  10       46.65       31.21     10.40 o
  13   0  10      588.37      604.63     28.62 o
  14   0  10      195.80      147.74     16.65 o
  15   0  10       44.87       28.09     12.48 o
  16   0  10        5.15       -4.68     10.92 o
  17   0  10      160.24      186.74     20.81 o
  18   0  10        2.28       11.96     13.00 o
  19   0  10        3.36        2.60     12.48 o
   1   1  10      197.08      205.84      3.31 o
   2   1  10       65.61       71.63      2.34 o
   3   1  10      640.32      671.40      6.76 o
   4   1  10      119.37      131.43      2.99 o
   5   1  10      308.71      327.26      4.77 o
   6   1  10      100.17      109.63      3.81 o
   7   1  10      393.76      407.55      7.35 o
   8   1  10      146.52      137.94      4.91 o
   9   1  10       10.18        8.74      4.91 o
  10   1  10        4.26       -1.21      3.18 o
  11   1  10        0.00       -3.13      3.13 o
  12   1  10       11.85       11.74      7.80 o
  13   1  10       22.35        2.02      6.43 o
  14   1  10        4.71        2.77      6.59 o
  15   1  10        0.98       -6.22      6.22 o
  16   1  10       22.98        7.80      7.72 o
  17   1  10        4.79        1.39      8.07 o
  18   1  10       10.58       18.99      9.19 o
  19   1  10        0.29        7.18      9.17 o
   0   2  10     1622.77     1737.95     17.95 o
   1   2  10      260.07      279.13      3.96 o
   2   2  10       29.05       26.96      1.89 o
   3   2  10      755.66      759.01      7.41 o
   4   2  10       16.43       15.41      1.75 o
   5   2  10      115.18      129.49      3.57 o
   6   2  10      202.44      218.25      5.30 o
   7   2  10       59.91       61.48      3.70 o
   8   2  10       88.62       87.03      5.15 o
   9   2  10      701.84      698.72     12.86 o
  10   2  10      265.30      242.78      7.76 o
  11   2  10      113.61      119.86      6.04 o
  12   2  10       10.12        9.55      4.77 o
  13   2  10       10.83       11.87      4.86 o
  14   2  10      107.57       91.14      6.93 o
  15   2  10       36.22       28.58      5.57 o
  16   2  10        0.00       -5.80     17.94 o
  17   2  10        2.99       -4.68      7.72 o
  18   2  10        7.72       -5.09      8.27 o
  19   2  10       11.13        2.55      9.37 o
   1   3  10        0.30       -1.49      1.49 o
   2   3  10       41.04       45.98      2.18 o
   3   3  10       20.00       15.12      1.74 o
   4   3  10       53.32       50.11      2.32 o
   5   3  10       27.12       26.62      2.95 o
   6   3  10      110.76      101.81      4.25 o
   7   3  10      429.19      434.32      8.43 o
   8   3  10      269.02      259.18      6.72 o
   9   3  10      497.38      507.60     10.84 o
  10   3  10      219.37      220.16      7.62 o
  11   3  10      135.79      129.49      6.97 o
  12   3  10       68.94       77.01      8.96 o
  13   3  10       14.72        2.28      4.69 o
  14   3  10       77.43       70.90      6.43 o
  15   3  10       48.20       57.83      6.12 o
  16   3  10       41.39       35.08     13.00 o
  17   3  10       46.54       40.00     10.28 o
  18   3  10        2.06       -8.27      8.27 o
   0   4  10        0.12       -1.35      2.68 o
   1   4  10      343.62      328.26      5.03 o
   2   4  10      199.01      206.75      4.28 o
   3   4  10      258.20      223.70      4.62 o
   4   4  10      535.62      530.03      8.42 o
   5   4  10      286.18      285.49      6.32 o
   6   4  10       31.34       43.02      5.22 o
   7   4  10        5.27       -0.90      3.26 o
   8   4  10      346.78      344.07      7.93 o
   9   4  10      578.95      565.55     11.87 o
  10   4  10       23.93       26.60      9.40 o
  11   4  10      455.37      482.27     11.16 o
  12   4  10       57.64       52.97      5.84 o
  13   4  10      152.64      176.02      8.13 o
  14   4  10        0.00        5.03      4.79 o
  15   4  10       19.18        7.77      4.97 o
  16   4  10        2.15        0.85      7.90 o
  17   4  10        1.40       -5.57      8.74 o
  18   4  10        5.99        2.63      9.54 o
   1   5  10      147.24      150.35      4.51 o
   2   5  10       13.52       16.83      2.72 o
   3   5  10      123.67      112.18      4.42 o
   4   5  10        0.52       -3.31      3.31 o
   5   5  10      675.37      679.40     12.07 o
   6   5  10      658.88      660.04     12.52 o
   7   5  10      389.18      382.19      9.37 o
   8   5  10        2.27       -3.18      3.18 o
   9   5  10      117.33      113.49      5.46 o
  10   5  10        1.39       -3.35      4.15 o
  11   5  10      488.31      511.04     13.83 o
  12   5  10      239.48      242.71      9.45 o
  13   5  10      163.56      154.61      8.41 o
  14   5  10       22.10       33.96      7.27 o
  15   5  10       18.44       22.48      5.71 o
  16   5  10       26.19       25.35      9.99 o
  17   5  10      114.04      149.16     14.50 o
   0   6  10     1314.05     1285.96     25.77 o
   1   6  10      520.42      496.64      8.89 o
   2   6  10      219.76      227.03      6.20 o
   3   6  10      374.87      320.94      7.15 o
   4   6  10       11.03        9.94      3.94 o
   5   6  10      230.83      217.01     10.07 o
   6   6  10       62.83       62.75      5.87 o
   7   6  10       10.89        7.03      4.40 o
   8   6  10      302.05      300.55      9.57 o
   9   6  10       53.47       67.17     10.44 o
  10   6  10       13.02       14.87      4.44 o
  11   6  10        4.55       -4.66      4.66 o
  12   6  10       45.53       47.82      6.53 o
  13   6  10      134.24      164.30     13.22 o
  14   6  10       70.31       81.67      7.25 o
  15   6  10       43.22       70.87     12.66 o
  16   6  10        1.54        1.00      9.24 o
   1   7  10      194.38      206.14      7.08 o
   2   7  10        9.56       -3.68      3.68 o
   3   7  10       63.83       64.35      5.99 o
   4   7  10       22.81       10.91      4.15 o
   5   7  10        3.92       -4.26      4.26 o
   6   7  10        0.24       -4.27      4.27 o
   7   7  10       86.49       87.20      6.75 o
   8   7  10        0.04       -4.18      4.18 o
   9   7  10       82.04       98.51     11.57 o
  10   7  10        0.34       -4.51      4.51 o
  11   7  10        3.83        0.83      5.58 o
  12   7  10       15.80       12.44      6.45 o
  13   7  10       13.62        7.28      6.54 o
  14   7  10        2.52       -0.75      6.14 o
  15   7  10        3.78        9.34      6.35 o
   0   8  10      201.55      196.67     10.48 o
   1   8  10      357.72      338.25      9.04 o
   2   8  10       23.44       18.37      4.21 o
   3   8  10       48.12       61.41      6.10 o
   4   8  10       33.05       31.76      6.62 o
   5   8  10        4.91        2.61      4.70 o
   6   8  10        8.24        3.68      4.82 o
   7   8  10       58.40       58.22      6.37 o
   8   8  10       39.12       30.02      5.64 o
   9   8  10        0.83       -5.40      5.93 o
  10   8  10        9.34        1.57      4.85 o
  11   8  10       27.03       32.73      7.40 o
  12   8  10        0.00       -6.10      7.54 o
  13   8  10        0.56       -6.45      6.45 o
  14   8  10       43.79       48.37     15.08 o
   1   9  10        0.00       -4.81      4.81 o
   2   9  10        4.57        6.27      5.14 o
   3   9  10       19.05        0.99      6.06 o
   4   9  10       52.15       56.67      8.33 o
   5   9  10       19.26       21.96     10.20 o
   6   9  10       75.24       65.57      7.08 o
   7   9  10        0.86       -4.88      4.88 o
   8   9  10       11.88        9.12      5.57 o
   9   9  10       20.18       31.54      7.31 o
  10   9  10       15.62       26.23      8.64 o
  11   9  10        0.56       -4.15      5.21 o
  12   9  10       12.13        1.56     13.00 o
  13   9  10        7.05      -12.48     12.48 o
   0  10  10        1.49       -2.63      6.59 o
   1  10  10        0.56       -4.26      4.26 o
   2  10  10       17.69        7.02      9.10 o
   3  10  10        0.00       -5.09      5.09 o
   4  10  10        2.41       -5.13      5.39 o
   5  10  10       53.04       38.26      6.80 o
   6  10  10        0.76       -5.30      5.30 o
   7  10  10        1.95       -5.34      5.34 o
   8  10  10       21.21       34.39      7.08 o
   9  10  10        0.02       -6.65      9.17 o
  10  10  10        0.08       -6.24      7.62 o
  11  10  10        0.05       -7.75      7.75 o
   1  11  10       12.62        7.64      6.17 o
   2  11  10        0.34       -5.77      8.96 o
   3  11  10        3.86       -4.58      6.20 o
   4  11  10        2.78       -5.99      5.99 o
   5  11  10        8.97        5.18      6.59 o
   6  11  10       43.68       43.42      7.90 o
   7  11  10       22.04       17.65      6.85 o
   8  11  10       39.89       42.38      9.74 o
   0  12  10        4.24      -11.44     11.44 o
   1  12  10        0.13       -6.57      6.57 o
   2  12  10        9.95        1.79      6.99 o
   3  12  10        0.08       -6.40      6.40 o
   4  12  10        1.79       -6.70      6.70 o
   1   1  11      239.60      243.76      3.78 o
   2   1  11       25.41       33.53      1.95 o
   3   1  11       51.43       66.94      2.49 o
   4   1  11      345.29      357.94      5.19 o
   5   1  11      106.60      101.38      3.89 o
   6   1  11       57.24       60.95      3.69 o
   7   1  11      692.19      735.78     10.56 o
   8   1  11       23.13       22.10      4.57 o
   9   1  11       30.36       27.69      3.55 o
  10   1  11      266.34      240.81      6.41 o
  11   1  11        1.70       -3.73      3.84 o
  12   1  11      386.49      338.17     10.73 o
  13   1  11      106.98      102.89      7.45 o
  14   1  11       53.46       43.85      6.24 o
  15   1  11        2.59        3.11      7.11 o
  16   1  11       35.96       26.93      9.37 o
  17   1  11        9.11        7.51      8.44 o
  18   1  11        1.41       -2.86      8.83 o
   0   2  11        3.76       -0.39      2.77 o
   1   2  11       71.54       63.74      2.55 o
   2   2  11        0.74        1.00      1.69 o
   3   2  11       27.46       25.69      2.25 o
   4   2  11       60.46       61.21      2.81 o
   5   2  11       63.32       72.14      3.77 o
   6   2  11       19.46       23.92      3.49 o
   7   2  11        1.05       -2.98      2.98 o
   8   2  11       54.93       65.98      4.73 o
   9   2  11      160.68      184.59      7.22 o
  10   2  11      315.15      304.83      8.90 o
  11   2  11      205.52      218.03      8.04 o
  12   2  11        6.34        6.29      4.72 o
  13   2  11        0.46       -4.54      4.54 o
  14   2  11       44.13       41.19      5.95 o
  15   2  11      116.59      111.27      7.79 o
  16   2  11       16.88       20.23      5.84 o
  17   2  11        5.02        1.17      5.57 o
  18   2  11       52.45       41.61     11.03 o
   1   3  11      202.17      193.55      3.86 o
   2   3  11        1.74       -1.84      1.84 o
   3   3  11      179.29      163.75      3.86 o
   4   3  11       56.26       45.68      3.44 o
   5   3  11      117.85      123.81      4.73 o
   6   3  11       21.21       24.93      3.67 o
   7   3  11      521.29      523.08      8.73 o
   8   3  11      276.20      294.30      8.66 o
   9   3  11        0.00       -3.77      3.77 o
  10   3  11      247.80      260.54      8.40 o
  11   3  11        1.64       -1.67      4.02 o
  12   3  11        2.01        0.13      4.46 o
  13   3  11       50.18       46.02      5.90 o
  14   3  11        1.17       -2.61      5.03 o
  15   3  11        0.95        1.29      5.70 o
  16   3  11        2.09       -2.76      5.14 o
  17   3  11        2.20       -0.90      5.85 o
  18   3  11       35.13       38.74     11.02 o
   0   4  11      156.70      157.94      6.47 o
   1   4  11       18.37       11.97      2.41 o
   2   4  11       82.98       77.98      3.80 o
   3   4  11       27.80       32.78      2.89 o
   4   4  11      244.95      207.86      6.32 o
   5   4  11       68.81       67.25      4.60 o
   6   4  11      975.88      960.01     15.65 o
   7   4  11      135.65      132.16      5.24 o
   8   4  11      341.44      340.38      9.29 o
   9   4  11       22.79       10.33      5.03 o
  10   4  11       13.04        6.69      4.39 o
  11   4  11       11.85       25.53      4.91 o
  12   4  11        8.97       10.98      5.02 o
  13   4  11       66.94       84.32      7.18 o
  14   4  11      176.24      155.52     10.42 o
  15   4  11       64.82       57.29      6.59 o
  16   4  11       14.34       20.85      5.83 o
  17   4  11       56.28       87.79      7.53 o
   1   5  11      366.94      359.36      7.39 o
   2   5  11      172.79      190.49      5.65 o
   3   5  11       14.57       11.38      3.82 o
   4   5  11      191.96      196.22      6.85 o
   5   5  11       40.36       39.17      5.47 o
   6   5  11      197.97      193.06      7.54 o
   7   5  11      220.42      211.58      7.67 o
   8   5  11       52.55       62.58      5.27 o
   9   5  11       18.05       15.63      5.25 o
  10   5  11       50.23       51.86      6.26 o
  11   5  11       24.79       28.75      5.63 o
  12   5  11      117.54      119.10      7.77 o
  13   5  11        3.59        5.90      5.55 o
  14   5  11        9.21        4.44      5.29 o
  15   5  11        6.60        0.33      5.26 o
  16   5  11       45.55       55.74      7.87 o
  17   5  11       27.35       32.15     11.21 o
   0   6  11      592.63      591.12     15.63 o
   1   6  11      420.12      413.42      9.16 o
   2   6  11      531.49      453.42      8.63 o
   3   6  11      385.97      337.96      8.83 o
   4   6  11       85.56       79.40      5.44 o
   5   6  11      146.00      138.63      7.55 o
   6   6  11      124.10      118.62      6.27 o
   7   6  11      151.19      146.51      9.27 o
   8   6  11        4.79       -4.08      4.08 o
   9   6  11        6.99        1.98      4.51 o
  10   6  11       93.53       89.82      7.60 o
  11   6  11        1.27        1.16      5.18 o
  12   6  11        8.16       -0.26      5.55 o
  13   6  11        7.62        1.89      5.71 o
  14   6  11       19.31        6.73      5.99 o
  15   6  11        8.96        9.32      5.88 o
  16   6  11        1.48       -8.74      8.74 o
   1   7  11        2.48       -1.18      3.63 o
   2   7  11      364.49      325.34     10.11 o
   3   7  11       84.43       80.48      7.88 o
   4   7  11        0.01       -5.15      5.15 o
   5   7  11      130.68      132.90      7.68 o
   6   7  11       87.53       64.59      5.63 o
   7   7  11        7.76        4.00      4.58 o
   8   7  11        5.84        3.15      4.86 o
   9   7  11        5.91       -0.03      4.75 o
  10   7  11        6.21       10.29      8.84 o
  11   7  11       22.22       15.83      7.11 o
  12   7  11       90.80       99.66     15.34 o
  13   7  11       14.89       12.47      7.01 o
  14   7  11       17.63       11.40      7.28 o
  15   7  11       11.95       -0.52     12.48 o
   0   8  11       17.25        9.64      5.85 o
   1   8  11       40.01       34.78      4.71 o
   2   8  11      137.49      142.27      7.90 o
   3   8  11        0.82       -0.02      4.48 o
   4   8  11      115.43      110.11     11.96 o
   5   8  11        0.69       -2.78      4.90 o
   6   8  11        2.41       -4.60      4.60 o
   7   8  11       68.48       63.07      6.78 o
   8   8  11        0.25       -1.26      5.12 o
   9   8  11       10.94        4.99      6.08 o
  10   8  11       34.12       35.14      8.12 o
  11   8  11       29.01       34.69      8.25 o
  12   8  11        5.25       -0.20      6.83 o
  13   8  11       67.13       88.43     17.17 o
   1   9  11        0.00       -4.95      4.95 o
   2   9  11        2.30       -1.62      4.96 o
   3   9  11       13.90       17.82      7.28 o
   4   9  11       82.23       70.77      7.29 o
   5   9  11        8.92       12.83      5.71 o
   6   9  11       13.50        8.75      5.78 o
   7   9  11      104.95      103.62      8.10 o
   8   9  11        2.46       -5.34      5.34 o
   9   9  11       95.20      123.30     10.29 o
  10   9  11        4.50       -2.23      5.66 o
  11   9  11        0.18       -3.64     11.96 o
  12   9  11        4.30       -8.84     12.48 o
   0  10  11       18.13        9.99      6.96 o
   1  10  11       31.36       24.31      6.39 o
   2  10  11        2.13      -10.66     10.66 o
   3  10  11        2.95       -5.39      5.39 o
   4  10  11       39.02       64.07      8.19 o
   5  10  11       29.13       33.12      6.91 o
   6  10  11        7.42       -5.80      5.80 o
   7  10  11        4.51        6.31      6.25 o
   8  10  11       15.60       11.76     11.08 o
   9  10  11        0.22       -7.80      7.80 o
  10  10  11        0.04       -7.33      7.33 o
   1  11  11        1.31       -5.72      6.99 o
   2  11  11        1.91       -5.99      5.99 o
   3  11  11        2.14       -6.07      6.07 o
   4  11  11        2.71       -0.44      6.40 o
   5  11  11       23.63       45.29      7.70 o
   6  11  11        0.76       -7.90      7.90 o
   7  11  11       14.29       17.21      9.01 o
   1  12  11        0.61      -11.44     11.44 o
   0   0  12     4017.47     4046.52     53.60 o
   1   0  12       22.02       34.94      3.34 o
   2   0  12      120.72      116.78      4.59 o
   3   0  12       71.18       82.09      4.12 o
   4   0  12      234.28      218.12      6.64 o
   5   0  12       42.33       36.98      4.98 o
   6   0  12        1.83       -2.47      4.02 o
   7   0  12       11.22        8.51      4.45 o
   8   0  12       29.15       25.49      5.03 o
   9   0  12        0.86       -4.28      4.28 o
  10   0  12      128.95      138.77     12.90 o
  11   0  12      108.39      110.95      9.00 o
  12   0  12      103.10      110.38     14.30 o
  13   0  12      122.86      117.60      9.71 o
  14   0  12       35.48       38.95      7.79 o
  15   0  12       59.89       47.24      8.36 o
  16   0  12        7.67       -3.49      6.83 o
  17   0  12        0.86       -0.52     11.44 o
  18   0  12       37.96       16.12     14.04 o
   1   1  12      476.10      483.98      6.00 o
   2   1  12      129.98      132.29      3.45 o
   3   1  12      410.64      416.31      5.85 o
   4   1  12        4.84        1.04      2.43 o
   5   1  12      117.96      129.21      4.96 o
   6   1  12        2.57       -2.76      2.76 o
   7   1  12       14.53       12.06      3.26 o
   8   1  12      192.75      187.70      5.94 o
   9   1  12      431.79      439.63      8.52 o
  10   1  12        6.67        1.64      3.33 o
  11   1  12      109.10      104.28      6.20 o
  12   1  12      140.66      114.88      6.70 o
  13   1  12        0.00        0.25      5.03 o
  14   1  12       93.56       82.98      7.56 o
  15   1  12        5.73        1.08      5.51 o
  16   1  12       12.84       10.49      6.05 o
  17   1  12        0.57       -5.93      5.93 o
  18   1  12        0.95        2.24      9.37 o
   0   2  12      143.65      148.56      5.55 o
   1   2  12        9.53        1.89      2.11 o
   2   2  12      239.28      229.94      4.65 o
   3   2  12        5.33        1.03      2.04 o
   4   2  12      341.21      341.22      6.88 o
   5   2  12      175.17      187.61      6.15 o
   6   2  12       42.39       42.27      4.09 o
   7   2  12        5.27        1.02      3.48 o
   8   2  12     1078.98     1075.94     16.84 o
   9   2  12       42.16       46.90      4.60 o
  10   2  12      136.71      122.83      6.01 o
  11   2  12      216.11      216.40      9.20 o
  12   2  12        0.39       -4.51      4.51 o
  13   2  12       59.20       57.09      6.62 o
  14   2  12      197.43      183.69      9.03 o
  15   2  12       12.88        9.14      5.57 o
  16   2  12        8.82        8.17      5.79 o
  17   2  12        0.65       -2.70      5.62 o
   1   3  12       53.32       59.08      3.02 o
   2   3  12      111.32      116.55      4.09 o
   3   3  12      408.66      417.16      8.30 o
   4   3  12       50.36       60.43      4.37 o
   5   3  12     1345.01     1357.56     22.21 o
   6   3  12      427.88      438.62      9.24 o
   7   3  12      138.28      131.16      5.92 o
   8   3  12       69.73       70.73      5.10 o
   9   3  12      103.41       97.82      5.52 o
  10   3  12       13.11       10.19      5.11 o
  11   3  12      200.37      186.25      7.98 o
  12   3  12       19.91       18.42      5.55 o
  13   3  12       58.60       40.31      9.01 o
  14   3  12       18.17       12.01      9.55 o
  15   3  12       17.95        7.23      5.51 o
  16   3  12       64.48       64.85      7.16 o
  17   3  12        0.33        0.73      9.01 o
   0   4  12      172.66      187.49      7.65 o
   1   4  12        2.20       -2.40      2.40 o
   2   4  12      322.37      325.33      6.99 o
   3   4  12      256.95      270.15      7.03 o
   4   4  12      211.34      202.79      6.41 o
   5   4  12      174.34      177.00      7.25 o
   6   4  12      276.65      276.86      8.53 o
   7   4  12        5.57       -3.88      3.88 o
   8   4  12        6.10        1.36      4.05 o
   9   4  12       55.56       52.33      6.16 o
  10   4  12       17.04        3.68      5.11 o
  11   4  12        5.74        0.14      5.03 o
  12   4  12        1.98       -4.92      4.92 o
  13   4  12        0.59        0.67      5.03 o
  14   4  12        8.16       -2.90      8.28 o
  15   4  12       89.07      103.82      8.08 o
  16   4  12        0.76        4.60      5.74 o
   1   5  12        8.90        7.39      3.08 o
   2   5  12      117.11      124.09      5.16 o
   3   5  12        0.79       -2.35      3.47 o
   4   5  12        0.09        2.18      3.75 o
   5   5  12        0.29       -6.20      6.26 o
   6   5  12      229.90      221.90     10.52 o
   7   5  12      270.97      262.57      7.66 o
   8   5  12       10.33        4.03      4.50 o
   9   5  12        0.21        0.81      7.29 o
  10   5  12       70.19       78.75     13.54 o
  11   5  12       12.51       12.04      5.50 o
  12   5  12        4.17       -0.08      5.18 o
  13   5  12       43.62       40.40      6.66 o
  14   5  12      126.16      121.75      8.64 o
  15   5  12       12.37       20.77      6.32 o
  16   5  12        0.06        0.04      9.17 o
   0   6  12       80.21       71.24      6.96 o
   1   6  12      274.91      263.25      7.72 o
   2   6  12        0.24        3.23      5.00 o
   3   6  12      151.14      147.61      6.68 o
   4   6  12       56.74       46.42      5.77 o
   5   6  12      115.66      114.27      7.38 o
   6   6  12        4.18       -3.81      4.66 o
   7   6  12       79.09       88.30      5.95 o
   8   6  12        1.92       -0.99      4.10 o
   9   6  12        0.99       -7.28      7.28 o
  10   6  12       28.21       32.77      6.29 o
  11   6  12        0.60       -4.79      5.50 o
  12   6  12       16.55       27.45      6.65 o
  13   6  12      123.82      152.05      9.60 o
  14   6  12       23.13       17.92      6.41 o
  15   6  12        5.07        0.33      9.61 o
   1   7  12       13.15        9.72      5.43 o
   2   7  12       51.04       63.94      6.29 o
   3   7  12        5.83        6.70      4.79 o
   4   7  12       53.57       54.40      7.53 o
   5   7  12       50.23       57.74      7.90 o
   6   7  12       70.67       74.41      6.09 o
   7   7  12        1.02       -4.21      4.21 o
   8   7  12        0.55       -4.75      4.75 o
   9   7  12       50.01       52.24      8.12 o
  10   7  12        4.15       -6.22      6.22 o
  11   7  12        2.54        7.18      7.11 o
  12   7  12       22.78       15.68      7.49 o
  13   7  12        7.81        4.17      7.01 o
  14   7  12        3.60       -9.88     11.96 o
   0   8  12      204.48      173.97     10.48 o
   1   8  12      102.57      110.03      7.70 o
   2   8  12        2.14       -3.64      4.90 o
   3   8  12       18.89       21.33      6.62 o
   4   8  12       80.90       86.58      8.64 o
   5   8  12       53.90       55.63      6.68 o
   6   8  12       11.96        5.37      5.57 o
   7   8  12       21.04       20.30      5.96 o
   8   8  12       13.41        6.19      5.77 o
   9   8  12       62.49       65.42      7.46 o
  10   8  12       13.36       11.35      7.75 o
  11   8  12        0.00       -6.73      6.73 o
  12   8  12       22.34        7.80     13.52 o
  13   8  12       27.73       33.29     15.08 o
   1   9  12        3.48       -4.96      4.96 o
   2   9  12        0.91       -1.11      6.37 o
   3   9  12        3.84       10.66      6.99 o
   4   9  12        2.30        1.34      5.57 o
   5   9  12       19.68       20.92      6.10 o
   6   9  12        3.95        1.73      8.13 o
   7   9  12        1.45       -1.09      5.90 o
   8   9  12       47.94       70.11      7.84 o
   9   9  12        0.94       -5.65      5.65 o
  10   9  12       11.57       10.40     12.48 o
  11   9  12       34.98       20.29     14.56 o
   0  10  12       16.89       17.68     11.96 o
   1  10  12        0.89       -6.59      6.59 o
   2  10  12        0.20       -1.80      9.88 o
   3  10  12       23.42       13.76      7.05 o
   4  10  12        4.25        6.07      6.40 o
   5  10  12        0.97        2.06      6.29 o
   6  10  12        0.79       -3.64      5.96 o
   7  10  12       22.44       31.23      7.29 o
   8  10  12       25.72       10.65     15.08 o
   9  10  12        0.01       -7.85      7.85 o
   1  11  12        0.29       -8.32     10.40 o
   2  11  12        1.38       -5.99      5.99 o
   3  11  12        6.19       -0.90      8.43 o
   4  11  12        1.48       -1.80      6.59 o
   5  11  12        3.24        7.92      8.44 o
   1   1  13      250.87      255.41      5.03 o
   2   1  13       15.47       17.33      2.35 o
   3   1  13        1.97       -2.18      2.18 o
   4   1  13       37.08       24.17      3.47 o
   5   1  13        0.84       -2.94      2.94 o
   6   1  13       22.87       11.25      3.37 o
   7   1  13       43.01       39.36      4.42 o
   8   1  13        0.40       -2.03      3.36 o
   9   1  13      333.14      336.44      7.84 o
  10   1  13        2.64       -0.89      3.95 o
  11   1  13      194.78      215.90      8.28 o
  12   1  13        6.66        3.17      4.74 o
  13   1  13      125.60      126.15      7.17 o
  14   1  13       14.64       13.94      5.20 o
  15   1  13        0.41       -4.61      4.61 o
  16   1  13        3.37        1.05      4.95 o
  17   1  13       30.77       31.02     10.92 o
   0   2  13      186.44      202.33      6.49 o
   1   2  13      177.56      191.58      4.59 o
   2   2  13      136.18      139.04      4.40 o
   3   2  13       26.42       21.92      5.47 o
   4   2  13      216.85      238.64      6.66 o
   5   2  13       26.56       26.36      4.43 o
   6   2  13       13.87       14.38      4.04 o
   7   2  13      170.31      167.72      6.39 o
   8   2  13       22.78       13.25      3.82 o
   9   2  13        1.58       -3.80      3.80 o
  10   2  13      246.06      243.09      8.96 o
  11   2  13        1.00       -4.10      4.10 o
  12   2  13       38.22       38.18      5.45 o
  13   2  13       47.70       43.79      6.01 o
  14   2  13       11.59       10.08      5.06 o
  15   2  13       20.29       15.92      6.22 o
  16   2  13        0.99       -5.32      5.85 o
  17   2  13        9.21        5.88      9.74 o
   1   3  13       64.48       54.98      3.38 o
   2   3  13        4.36        2.82      2.76 o
   3   3  13      143.65      148.69      5.73 o
   4   3  13      120.82      119.32      5.57 o
   5   3  13       66.29       75.90      8.03 o
   6   3  13       38.52       45.39      5.17 o
   7   3  13      377.69      366.10      9.68 o
   8   3  13       63.42       70.11      5.82 o
   9   3  13       28.59       15.02      5.39 o
  10   3  13        8.26       -3.82      5.43 o
  11   3  13       23.27       25.23      5.06 o
  12   3  13       25.55       13.11      5.07 o
  13   3  13       45.26       64.75      7.12 o
  14   3  13       17.36       18.70      6.11 o
  15   3  13        8.13        3.60      5.88 o
  16   3  13       49.87       73.79     12.12 o
   0   4  13        3.55        5.36      3.95 o
   1   4  13       75.43       87.98      4.53 o
   2   4  13       24.19       33.77      4.34 o
   3   4  13       18.45       12.53      3.67 o
   4   4  13       90.19      100.22      6.99 o
   5   4  13      258.53      253.24     10.74 o
   6   4  13      354.79      350.40      9.69 o
   7   4  13       81.52       87.28      7.40 o
   8   4  13       25.96       32.70      5.63 o
   9   4  13       86.35      102.69      7.14 o
  10   4  13       61.33       47.34      5.70 o
  11   4  13        5.02        0.12      4.53 o
  12   4  13       15.05        8.72      5.76 o
  13   4  13       55.45       68.08      9.18 o
  14   4  13       33.77       33.67      6.69 o
  15   4  13        8.45       23.56      6.62 o
  16   4  13       12.64       14.14     10.22 o
   1   5  13      182.22      176.61      6.76 o
   2   5  13       49.45       39.34      4.72 o
   3   5  13      184.03      174.82      6.87 o
   4   5  13        1.48       -2.78      4.48 o
   5   5  13       95.95       92.24      7.27 o
   6   5  13       12.96        2.23      4.38 o
   7   5  13        0.15       -4.14      4.14 o
   8   5  13       40.67       42.58      5.44 o
   9   5  13       17.25       13.14      4.96 o
  10   5  13       43.86       39.25      6.83 o
  11   5  13        7.86       -0.89      5.45 o
  12   5  13       45.73       37.51      6.88 o
  13   5  13        7.02       -2.26      5.82 o
  14   5  13       11.73       -4.33      8.05 o
  15   5  13       34.20       42.17     10.96 o
   0   6  13       29.73       30.21      5.99 o
   1   6  13        8.25        5.90      4.48 o
   2   6  13       82.43       63.08      6.10 o
   3   6  13        3.30       -4.35      4.35 o
   4   6  13      103.70      111.10      7.40 o
   5   6  13        7.97       -0.83      4.90 o
   6   6  13        7.71       -1.69      4.90 o
   7   6  13        1.26       -4.04      4.04 o
   8   6  13       41.28       44.10      6.48 o
   9   6  13       18.22       14.49      5.73 o
  10   6  13       10.46        5.93      5.11 o
  11   6  13       49.38       65.51      7.70 o
  12   6  13        0.35       -4.32      5.90 o
  13   6  13        0.19        3.32      6.43 o
  14   6  13       20.38       21.68     10.50 o
   1   7  13       86.64       79.93      6.79 o
   2   7  13        2.05       -1.75      6.45 o
   3   7  13        5.17       -5.52      5.52 o
   4   7  13        9.17       -3.36      7.80 o
   5   7  13        5.39       -1.82      5.88 o
   6   7  13        1.79       -4.96      4.96 o
   7   7  13       48.35       51.12      5.95 o
   8   7  13        1.84        0.45      5.73 o
   9   7  13       91.74      131.51      9.10 o
  10   7  13       38.43       33.58      7.20 o
  11   7  13        9.22        1.17      7.37 o
  12   7  13      213.24      217.22     12.48 o
  13   7  13        0.73        8.84     13.00 o
   0   8  13       17.65       24.97     10.40 o
   1   8  13      156.18      136.53      8.31 o
   2   8  13        0.01       -5.60      6.16 o
   3   8  13       26.66       31.26      7.33 o
   4   8  13       32.62       15.08      6.99 o
   5   8  13        0.03        6.33      5.60 o
   6   8  13       49.98       55.05      7.08 o
   7   8  13        1.78       -5.57      5.57 o
   8   8  13        4.26        2.31      7.25 o
   9   8  13        0.09        1.45      7.62 o
  10   8  13       10.07       -0.61      7.48 o
  11   8  13        6.18        7.80     12.48 o
  12   8  13       35.26       67.10     16.64 o
   1   9  13        2.27       -5.98      6.62 o
   2   9  13       20.04       17.00      9.36 o
   3   9  13       10.99        6.50      6.99 o
   4   9  13       20.80       19.81      7.90 o
   5   9  13      197.42      220.34     10.66 o
   6   9  13       32.41       34.88      8.96 o
   7   9  13        0.51       -2.95      9.97 o
   8   9  13        3.49       -2.55      6.26 o
   9   9  13       13.85        1.04     12.48 o
  10   9  13        5.90       -3.64     12.48 o
   0  10  13        4.56       -8.32     10.40 o
   1  10  13        0.61       -4.16     10.40 o
   2  10  13        4.27       17.16     11.44 o
   3  10  13        0.05        3.38      7.72 o
   4  10  13        4.25        1.32      9.62 o
   5  10  13       12.29        0.42      6.47 o
   6  10  13        0.31       -6.10      6.10 o
   7  10  13        4.12       -7.70      7.70 o
   1  11  13        0.05       -5.20     11.44 o
   2  11  13       28.78       17.56     19.77 o
   3  11  13        7.04       -7.80     11.96 o
   0   0  14      150.70      161.26      8.83 o
   1   0  14       38.74       49.03      4.43 o
   2   0  14       21.95       20.69      3.82 o
   3   0  14       19.68       24.97      5.88 o
   4   0  14       15.71       10.70      5.69 o
   5   0  14        8.49        3.81      5.48 o
   6   0  14       13.82        9.97      6.22 o
   7   0  14      165.86      174.09     10.36 o
   8   0  14      350.40      364.35     11.78 o
   9   0  14      520.80      564.77     14.68 o
  10   0  14      220.07      235.63     11.99 o
  11   0  14        0.60        4.00      6.87 o
  12   0  14      191.04      217.77     22.63 o
  13   0  14       37.70       52.55     10.92 o
  14   0  14        2.61        0.48      6.87 o
  15   0  14       75.95       83.50     16.38 o
  16   0  14        0.01       -3.64     12.48 o
   1   1  14      116.06      114.24      4.03 o
   2   1  14        0.04       -2.22      2.22 o
   3   1  14       23.96       28.54      3.86 o
   4   1  14        0.47       -3.56      3.56 o
   5   1  14       17.43       14.34      4.41 o
   6   1  14        5.91       -3.12      3.72 o
   7   1  14        2.20       -3.62      3.77 o
   8   1  14      158.91      150.91      6.74 o
   9   1  14       40.92       41.37      4.97 o
  10   1  14       34.22       30.52      5.32 o
  11   1  14      208.12      215.12      8.43 o
  12   1  14      190.06      186.78      8.17 o
  13   1  14       44.28       37.85      5.87 o
  14   1  14        3.25       -2.04      4.89 o
  15   1  14        6.19       -3.65      5.05 o
  16   1  14        0.76        1.22      9.01 o
   0   2  14       41.16       47.95      4.59 o
   1   2  14       10.64       11.86      2.84 o
   2   2  14       20.74       27.88      3.79 o
   3   2  14       83.42       79.92      4.92 o
   4   2  14        6.41       10.09      4.08 o
   5   2  14      717.22      740.69     15.50 o
   6   2  14      295.69      318.24      8.27 o
   7   2  14        3.20       -3.74      3.74 o
   8   2  14       37.59       24.78      4.69 o
   9   2  14        1.80       -4.18      4.18 o
  10   2  14       64.76       59.70      6.01 o
  11   2  14       14.65       14.52      4.91 o
  12   2  14        0.92       -2.95      4.84 o
  13   2  14        9.01       10.05      8.68 o
  14   2  14        1.07       -4.69      4.69 o
  15   2  14        4.11       -0.86      5.19 o
  16   2  14        6.72       11.83     10.28 o
   1   3  14        0.05       -2.70      2.70 o
   2   3  14      259.52      259.60      7.04 o
   3   3  14      213.41      223.80      6.81 o
   4   3  14       20.01       20.04      4.65 o
   5   3  14       63.35       65.65      5.82 o
   6   3  14      286.07      273.14      8.73 o
   7   3  14      152.57      171.61      7.64 o
   8   3  14        5.29       -4.38      4.38 o
   9   3  14       18.02       10.32      4.76 o
  10   3  14        0.45       -4.33      4.33 o
  11   3  14        5.47       -0.24      4.70 o
  12   3  14        0.10       -5.12      5.12 o
  13   3  14        0.21       -4.92      4.92 o
  14   3  14        2.81        0.57      5.02 o
  15   3  14        1.48       -3.60      8.59 o
   0   4  14        1.92       -4.60      4.74 o
   1   4  14      158.13      140.59      6.30 o
   2   4  14       33.71       32.55      4.60 o
   3   4  14      164.75      151.61      6.31 o
   4   4  14      386.94      390.62     10.20 o
   5   4  14      162.11      147.59      7.31 o
   6   4  14        9.09       -4.05      4.27 o
   7   4  14        9.66        5.61      4.49 o
   8   4  14        5.60        2.42      4.71 o
   9   4  14        0.91       -4.44      4.44 o
  10   4  14        3.08       -4.46      4.46 o
  11   4  14        0.00       -4.58      4.58 o
  12   4  14        0.00       -4.76      4.76 o
  13   4  14        0.89       -3.85      5.07 o
  14   4  14        4.28       -2.10      5.25 o
  15   4  14       28.04       15.87     10.12 o
   1   5  14       28.85       17.13      4.96 o
   2   5  14        0.02       -4.18      4.18 o
   3   5  14        4.52        6.41      4.15 o
   4   5  14       79.28       66.10      6.50 o
   5   5  14       20.13       26.32      5.60 o
   6   5  14        0.66       -4.38      4.38 o
   7   5  14      133.03      127.60      7.41 o
   8   5  14       22.58        9.57      5.78 o
   9   5  14        5.90        7.56      4.88 o
  10   5  14        5.10        0.91      6.01 o
  11   5  14        1.78       -4.88      4.88 o
  12   5  14       46.88       49.80      6.58 o
  13   5  14        0.59        4.51      5.46 o
  14   5  14       11.48       19.59      8.26 o
   0   6  14      101.01       75.42     11.96 o
   1   6  14       22.31       12.86      4.96 o
   2   6  14        1.98       -4.88      4.88 o
   3   6  14       36.50       23.64      6.43 o
   4   6  14        2.79       -7.02      7.02 o
   5   6  14       12.40       -2.44      5.09 o
   6   6  14        6.81        1.44      5.18 o
   7   6  14        3.61       -2.38      5.41 o
   8   6  14       37.03       38.91      6.65 o
   9   6  14       12.58       22.24      6.43 o
  10   6  14      213.19      266.31     15.35 o
  11   6  14       12.49       23.13      6.03 o
  12   6  14        5.09        7.60      5.83 o
  13   6  14       59.69       78.66      9.86 o
   1   7  14        0.49        2.83      6.57 o
   2   7  14        2.83       -4.86      4.86 o
   3   7  14        7.36       -5.20      6.06 o
   4   7  14       26.46       37.63      7.53 o
   5   7  14        2.26       -1.56      6.25 o
   6   7  14       15.94        9.79      5.57 o
   7   7  14       50.77       69.26      9.11 o
   8   7  14        0.11       -6.87      6.87 o
   9   7  14        1.18       -3.37      6.17 o
  10   7  14        1.87       10.59      6.58 o
  11   7  14       34.38       49.19     10.67 o
  12   7  14        7.80        9.46     12.22 o
   1   8  14        2.66       -1.56      6.80 o
   2   8  14        5.86       12.64      7.16 o
   3   8  14      101.96      104.58      9.93 o
   4   8  14       57.53      102.45     14.56 o
   5   8  14        0.03       -8.32      8.32 o
   6   8  14        9.18        7.74      6.09 o
   7   8  14        7.00       12.14     18.20 o
   8   8  14        4.30        2.06      7.70 o
   9   8  14       31.02       45.78      9.37 o
  10   8  14       13.26       11.44     13.00 o
   1   9  14       64.45       76.98     14.04 o
   2   9  14        2.20       -6.24     10.40 o
   3   9  14        2.94       -0.68      7.16 o
   4   9  14        8.84       -1.30      7.54 o
   5   9  14        0.73       -6.09      6.09 o
   6   9  14        5.49        2.97      6.39 o
   7   9  14        0.29       -7.76      7.76 o
   8   9  14        4.12      -11.96     11.96 o
   1  10  14        5.37        1.56     10.92 o
   2  10  14        3.80       -5.72     10.92 o
   3  10  14        0.46        3.64     11.96 o
   4  10  14        9.85        2.75      7.10 o
   5  10  14        0.14        2.44      9.62 o
   1   1  15      137.74      155.69      4.68 o
   2   1  15      146.41      151.12      5.66 o
   3   1  15       47.70       54.84      5.33 o
   4   1  15      305.63      339.94      9.39 o
   5   1  15      403.45      448.36     10.79 o
   6   1  15      132.21      166.20      7.72 o
   7   1  15      290.83      286.88      9.40 o
   8   1  15       82.10       97.35      6.77 o
   9   1  15      173.25      177.54      8.03 o
  10   1  15       59.83       78.49      8.78 o
  11   1  15       52.16       57.88      6.40 o
  12   1  15       52.99       59.95      6.53 o
  13   1  15      170.93      165.11      8.44 o
  14   1  15       51.81       64.50      6.77 o
  15   1  15        8.94       14.53      9.33 o
   0   2  15      600.96      622.16     12.15 o
   1   2  15       22.86       27.11      4.16 o
   2   2  15      200.52      206.02      6.76 o
   3   2  15       46.73       48.24      5.24 o
   4   2  15        5.89        2.20      5.18 o
   5   2  15       92.05       91.88      6.47 o
   6   2  15       92.82       95.89      6.73 o
   7   2  15       19.77       24.71      5.36 o
   8   2  15       34.87       32.01      9.16 o
   9   2  15       36.38       27.69      5.47 o
  10   2  15        0.00       -4.60      4.60 o
  11   2  15       80.27      111.15      7.42 o
  12   2  15       23.55       13.50      6.83 o
  13   2  15        9.58        8.08      5.31 o
  14   2  15       29.49       15.85      5.80 o
  15   2  15        6.39        5.46      9.56 o
   1   3  15        0.92       -3.30      3.30 o
   2   3  15        0.87       -3.44      3.44 o
   3   3  15        0.05       -3.91      3.91 o
   4   3  15       47.03       37.54      5.36 o
   5   3  15        0.73       -0.14      4.46 o
   6   3  15      122.27      130.66      7.31 o
   7   3  15      284.18      301.11      9.58 o
   8   3  15        0.52       -4.43      4.43 o
   9   3  15        4.77       -4.55      4.55 o
  10   3  15        0.99       -4.53      4.53 o
  11   3  15        1.11       -4.79      4.79 o
  12   3  15        2.79       -4.81      4.81 o
  13   3  15       15.79       10.77      5.78 o
  14   3  15        7.73        1.01      6.85 o
  15   3  15       18.88       30.69     16.12 o
   0   4  15        0.18       -0.52      7.80 o
   1   4  15       77.29       80.22      6.39 o
   2   4  15       32.99       28.00      5.01 o
   3   4  15       91.73       94.10      9.31 o
   4   4  15        0.48       -6.16      6.16 o
   5   4  15       15.73        7.61      4.83 o
   6   4  15       59.94       49.12      5.86 o
   7   4  15      143.57      151.27      7.76 o
   8   4  15       32.05       16.67      5.27 o
   9   4  15        0.03       -4.74      4.74 o
  10   4  15        1.99       -0.56      5.05 o
  11   4  15        2.04       -4.86      4.86 o
  12   4  15        0.00       -5.06      5.06 o
  13   4  15        7.35        4.98      5.53 o
  14   4  15       36.29       19.57     10.44 o
   1   5  15       47.53       48.40      5.99 o
   2   5  15       18.91       12.42      5.09 o
   3   5  15       22.30       21.85      6.80 o
   4   5  15       21.14       22.08      5.80 o
   5   5  15       36.41       29.10      6.10 o
   6   5  15        0.46       -4.45      4.45 o
   7   5  15       16.29       11.75      5.38 o
   8   5  15        4.88       -2.77      4.93 o
   9   5  15        3.92       -3.53      6.01 o
  10   5  15        0.01       -4.08      5.26 o
  11   5  15        0.04       -5.21      5.21 o
  12   5  15       14.48        4.76      5.78 o
  13   5  15        1.57       -7.17      7.17 o
   0   6  15        1.36       -8.84      8.84 o
   1   6  15        1.16       -4.76      6.06 o
   2   6  15       88.25       90.15     10.66 o
   3   6  15        7.27       -1.37     13.52 o
   4   6  15       27.99       22.89      7.36 o
   5   6  15        1.28       -6.06      6.06 o
   6   6  15       18.52        5.39      6.96 o
   7   6  15        8.75       10.15      9.75 o
   8   6  15       11.05        6.72      6.25 o
   9   6  15       11.84        9.30      6.42 o
  10   6  15        5.55       11.34      6.52 o
  11   6  15        6.60       -5.40      5.63 o
  12   6  15       45.82       60.38      9.80 o
   1   7  15      103.70       94.64      9.74 o
   2   7  15       10.40        6.23      6.59 o
   3   7  15       33.78       40.63      8.09 o
   4   7  15        0.48       -3.49      6.24 o
   5   7  15       58.17       63.44      8.83 o
   6   7  15        1.84       -3.91      6.80 o
   7   7  15        9.37       -2.14      6.96 o
   8   7  15       16.84       11.75      8.07 o
   9   7  15       42.35       42.65      9.33 o
  10   7  15       47.63       48.89     14.56 o
  11   7  15        2.68       -8.64      8.64 o
   0   8  15       32.48       32.77     12.48 o
   1   8  15       67.21       72.82     13.52 o
   2   8  15       20.30       33.81     11.96 o
   3   8  15        0.26        8.84      7.36 o
   4   8  15        1.63       -6.24      9.88 o
   5   8  15       13.69       13.15      7.70 o
   6   8  15        1.11       -6.09      6.09 o
   7   8  15        8.47        0.26      8.09 o
   8   8  15      102.18      126.40     18.21 o
   9   8  15       10.02        3.64     13.00 o
   1   9  15        3.70       13.00     11.44 o
   2   9  15        1.86       -9.88      9.88 o
   3   9  15        2.62        6.24     10.92 o
   4   9  15       14.11        9.73      9.10 o
   5   9  15       18.65       34.45      7.39 o
   6   9  15       20.62       28.04      9.37 o
   7   9  15        0.23      -11.96     11.96 o
   2  10  15        8.80       11.96     13.00 o
   0   0  16       84.37      105.73      8.83 o
   1   0  16       35.20       33.58      4.86 o
   2   0  16      215.63      246.53     11.95 o
   3   0  16      174.20      187.65     11.02 o
   4   0  16       67.86       67.23      8.64 o
   5   0  16       29.18       29.61      8.58 o
   6   0  16      138.21      162.72     11.18 o
   7   0  16      239.43      255.58     13.11 o
   8   0  16      234.41      250.28     13.24 o
   9   0  16       95.85      103.79     11.44 o
  10   0  16       87.81       93.48     10.36 o
  11   0  16      209.45      207.53     12.62 o
  12   0  16      112.86      126.61     11.24 o
  13   0  16       35.82       30.59      8.85 o
  14   0  16       40.79       28.61     14.56 o
   1   1  16       80.01       97.91      5.19 o
   2   1  16       38.55       49.00      5.46 o
   3   1  16       62.95       78.90      6.17 o
   4   1  16        5.34        1.20      4.55 o
   5   1  16      105.64      122.90      7.26 o
   6   1  16      109.30      109.41      7.11 o
   7   1  16       49.23       47.55      6.14 o
   8   1  16        0.75        5.56      4.99 o
   9   1  16       17.05       14.88      5.36 o
  10   1  16       30.37       37.70      6.05 o
  11   1  16      102.12      107.84      7.59 o
  12   1  16       13.60       15.31      5.82 o
  13   1  16       77.63       80.17      7.18 o
  14   1  16       24.80       21.85     10.30 o
   0   2  16        3.51       -2.58      6.00 o
   1   2  16      113.29      116.68      5.92 o
   2   2  16        4.91        6.29      4.41 o
   3   2  16       30.54       27.17      5.33 o
   4   2  16       52.54       55.75      5.90 o
   5   2  16        6.67       13.69      5.00 o
   6   2  16       41.81       36.29      5.88 o
   7   2  16        2.12       -4.65      4.65 o
   8   2  16       12.27        9.65      5.15 o
   9   2  16        1.90       -4.89      4.89 o
  10   2  16        0.84       -4.84      4.84 o
  11   2  16        0.05       -2.86      8.63 o
  12   2  16        5.71       -2.30      5.19 o
  13   2  16        0.37       -4.70      6.49 o
  14   2  16        9.59        5.88     15.60 o
   1   3  16       64.03       62.50      6.34 o
   2   3  16        7.14        4.41      4.54 o
   3   3  16        0.71       -4.17      4.17 o
   4   3  16        0.65       -4.32      4.32 o
   5   3  16        7.77        0.92      4.76 o
   6   3  16       19.00        7.49      4.89 o
   7   3  16        6.76        1.84      4.96 o
   8   3  16        0.32       -4.81      4.81 o
   9   3  16        8.15        5.63      6.68 o
  10   3  16        0.04       -5.01      5.01 o
  11   3  16        0.77       -4.99      4.99 o
  12   3  16        6.54        3.64      5.39 o
  13   3  16        0.07        2.30      7.11 o
   0   4  16       45.17       37.45     10.92 o
   1   4  16       18.19        1.14     10.92 o
   2   4  16        9.57        2.73      9.36 o
   3   4  16        3.35       -7.28      7.28 o
   4   4  16        2.40       -4.35      4.35 o
   5   4  16        5.63       -1.79      4.61 o
   6   4  16        7.81       -0.42      5.03 o
   7   4  16        0.04       -4.78      4.78 o
   8   4  16        5.54       -0.81      5.18 o
   9   4  16        0.11       -5.18      5.18 o
  10   4  16       31.30       28.61      6.15 o
  11   4  16        5.23        0.40      5.33 o
  12   4  16        3.97       -4.51      6.93 o
  13   4  16        0.88       -2.04      9.17 o
   1   5  16       15.91       12.40      6.96 o
   2   5  16        1.55        1.91      6.06 o
   3   5  16        1.29       -5.52      5.52 o
   4   5  16        2.39       -5.52      5.52 o
   5   5  16        0.31       -5.02      6.22 o
   6   5  16        0.16       -5.22      5.22 o
   7   5  16       40.53       33.40      6.18 o
   8   5  16        0.33       -5.28      5.28 o
   9   5  16        3.30       -3.94      5.58 o
  10   5  16        0.16       -5.59      5.59 o
  11   5  16        8.46        7.66      7.62 o
  12   5  16        3.32       -2.01      7.66 o
   0   6  16        1.65        5.20      9.88 o
   1   6  16       82.71       78.85      9.20 o
   2   6  16       18.57       15.08      9.88 o
   3   6  16       35.06       33.60      7.80 o
   4   6  16        0.01       -6.25      6.25 o
   5   6  16        6.55       12.18      7.16 o
   6   6  16        9.14       -6.80      6.80 o
   7   6  16       13.56        3.70      7.53 o
   8   6  16       39.56       37.42      7.33 o
   9   6  16       10.01        0.87      6.50 o
  10   6  16        0.15       -4.46      8.64 o
  11   6  16        6.02        4.94      9.62 o
   1   7  16        2.22       -9.36      9.36 o
   2   7  16        8.63        3.64     10.40 o
   3   7  16        1.16       -8.84      8.84 o
   4   7  16       36.57       33.31     11.96 o
   5   7  16       28.31       28.20      8.27 o
   6   7  16       15.20        7.77      7.90 o
   7   7  16       20.57       26.31      8.74 o
   8   7  16        1.02       -5.14      8.32 o
   9   7  16       17.12       17.16     13.52 o
   1   8  16        0.30       -0.52     10.92 o
   2   8  16        1.50       -5.72     10.92 o
   3   8  16        2.73       16.12     10.92 o
   4   8  16        3.93       18.38     16.90 o
   5   8  16        0.12       -2.73      7.53 o
   6   8  16        2.14       -3.75      7.90 o
   7   8  16        2.24      -10.40     11.96 o
   1   9  16        2.13       -1.56     11.44 o
   2   9  16        1.44        1.56     11.44 o
   3   9  16        5.13       12.48     11.96 o
   4   9  16        4.00       -5.20     11.44 o
   1   1  17        1.06       -0.72      4.46 o
   2   1  17        1.93       -1.04      4.47 o
   3   1  17       27.14       33.02      7.58 o
   4   1  17        3.78        7.92      5.09 o
   5   1  17      221.15      272.34      9.58 o
   6   1  17       98.99      104.20      7.46 o
   7   1  17      189.81      215.88      9.10 o
   8   1  17        1.59        0.92      5.24 o
   9   1  17       59.31       62.02      7.58 o
  10   1  17       14.25       13.01      5.63 o
  11   1  17        0.82       -3.74      7.28 o
  12   1  17       23.72       19.11      6.18 o
  13   1  17        0.00        6.64     11.70 o
   0   2  17       29.02       30.82      8.32 o
   1   2  17       32.00       20.32      6.02 o
   2   2  17       59.43       68.73      6.23 o
   3   2  17       11.43        8.11      4.86 o
   4   2  17       42.83       50.90      6.63 o
   5   2  17        5.43        2.90      5.11 o
   6   2  17       22.29       17.53      5.75 o
   7   2  17       13.89        4.99      5.46 o
   8   2  17       85.63       95.93      7.35 o
   9   2  17      115.53      138.58      8.42 o
  10   2  17        7.13        2.94      5.41 o
  11   2  17       10.35        5.53      5.62 o
  12   2  17        1.85        2.48      7.03 o
  13   2  17        0.36        0.13      9.74 o
   1   3  17        5.07       -7.28      8.84 o
   2   3  17       80.33       87.42      7.78 o
   3   3  17        6.33       -4.60      4.60 o
   4   3  17        8.93        0.88      5.06 o
   5   3  17       75.88       78.04      7.36 o
   6   3  17       53.60       56.53      6.48 o
   7   3  17       80.17       87.46      7.34 o
   8   3  17       24.21       20.80      6.04 o
   9   3  17       20.68       19.39      6.01 o
  10   3  17        0.12       -5.25      5.25 o
  11   3  17        3.78       -5.34      5.34 o
  12   3  17        2.01       -6.88      6.88 o
   0   4  17       33.77       37.45     11.44 o
   1   4  17       37.50       19.25     10.40 o
   2   4  17        0.53       -6.24      8.84 o
   3   4  17        5.66       -5.88      5.88 o
   4   4  17       30.05        9.50      5.97 o
   5   4  17       67.10       59.76      6.71 o
   6   4  17        2.92       -4.14      5.09 o
   7   4  17        1.41       -5.11      5.11 o
   8   4  17        8.43        4.26      6.08 o
   9   4  17        0.43       -0.78      5.53 o
  10   4  17       26.46       28.45      6.53 o
  11   4  17        5.73        1.11      7.16 o
  12   4  17        6.85        5.06      9.99 o
   1   5  17        0.33       -1.04      9.88 o
   2   5  17       23.90       23.41     10.92 o
   3   5  17       13.08       -7.54      7.54 o
   4   5  17        5.20        7.97      6.96 o
   5   5  17        0.76       -4.93      6.43 o
   6   5  17       33.18       25.17      8.58 o
   7   5  17       20.98       13.22      6.65 o
   8   5  17        0.18       -5.64      5.64 o
   9   5  17       23.67       21.29      6.57 o
  10   5  17        7.42       -2.80      9.00 o
  11   5  17        0.06       -7.53      7.53 o
   0   6  17       10.57        6.76     10.40 o
   1   6  17       11.05        4.68     10.40 o
   2   6  17       13.02       -7.28     10.40 o
   3   6  17        2.61       -9.88      9.88 o
   4   6  17        2.03       -6.80      6.80 o
   5   6  17        2.14       -6.94      7.16 o
   6   6  17        6.89       -7.25      7.25 o
   7   6  17        0.28       -7.54      7.54 o
   8   6  17       69.64       81.71     12.74 o
   9   6  17        5.30        0.52     13.00 o
   1   7  17       12.49        4.68     10.92 o
   2   7  17        8.18       15.60     11.44 o
   3   7  17        5.97       22.89     11.96 o
   4   7  17        0.57       -9.88      9.88 o
   5   7  17        2.40       -4.16      7.36 o
   6   7  17        0.44       -3.89      7.53 o
   7   7  17        1.38      -10.40     11.44 o
   1   8  17        8.24       18.20     12.48 o
   2   8  17        3.23        4.68     11.44 o
   3   8  17        6.42       -2.08     11.44 o
   4   8  17        5.39       10.92     12.48 o
   1   0  18      174.03      210.16     18.21 o
   2   0  18        1.87       11.18     10.92 o
   3   0  18       99.99      121.47     15.87 o
   4   0  18      108.86       93.27     13.26 o
   5   0  18        1.10       -7.55      7.70 o
   6   0  18      267.99      315.61     15.03 o
   7   0  18        9.52       12.66      8.22 o
   8   0  18      120.08      144.29     12.36 o
   9   0  18       85.02       62.17     10.07 o
  10   0  18       14.00       -3.33      7.75 o
  11   0  18        6.98       -0.52      8.25 o
  12   0  18       10.97       -4.68     13.00 o
   1   1  18        0.22       -5.98      6.99 o
   2   1  18      156.78      177.79      8.45 o
   3   1  18       17.95       17.78      5.65 o
   4   1  18       59.43       62.11      6.75 o
   5   1  18        0.15        2.22      5.45 o
   6   1  18       42.32       61.95      6.97 o
   7   1  18        0.00       -0.60      6.63 o
   8   1  18       31.58       37.27      6.64 o
   9   1  18        6.00        6.74      5.73 o
  10   1  18        1.30       -5.39      5.39 o
  11   1  18        5.31       -0.40      6.89 o
  12   1  18        0.09       -6.20      9.01 o
   1   2  18        0.47       -7.11      7.11 o
   2   2  18       80.50       81.26      8.00 o
   3   2  18       35.73       30.73      6.79 o
   4   2  18       29.81       29.34      6.17 o
   5   2  18       37.09       27.66      6.20 o
   6   2  18      125.88      144.97      8.62 o
   7   2  18        1.05       -5.71      5.71 o
   8   2  18        6.06        2.18      5.68 o
   9   2  18        1.59       -5.51      5.51 o
  10   2  18       10.61       -0.89      5.80 o
  11   2  18       18.78       28.71      8.04 o
   1   3  18        1.96       -8.84      8.84 o
   2   3  18       24.39       13.52     10.92 o
   3   3  18        3.77       -5.77      5.77 o
   4   3  18       11.53        7.28      6.40 o
   5   3  18       41.48       49.88      6.63 o
   6   3  18        2.75       -3.95      5.47 o
   7   3  18       42.98       48.09      6.90 o
   8   3  18        2.89        5.14      5.88 o
   9   3  18       15.67       18.08      6.31 o
  10   3  18        8.03        3.39      7.50 o
  11   3  18        0.02       -5.75     10.92 o
   1   4  18       65.23       61.90     13.00 o
   2   4  18        1.72        3.12      9.36 o
   3   4  18        7.52       -2.08     10.40 o
   4   4  18       13.20        2.93      9.10 o
   5   4  18        1.29       -6.21      6.21 o
   6   4  18        6.24       -6.05      6.62 o
   7   4  18        0.00       -5.27      5.27 o
   8   4  18       23.51       33.20      6.89 o
   9   4  18        1.85       -6.83     12.00 o
  10   4  18        2.61        3.77      7.76 o
   1   5  18        0.05       -9.36      9.36 o
   2   5  18        1.58       -8.84      8.84 o
   3   5  18       24.77        2.08     10.92 o
   4   5  18       20.55       23.71      9.88 o
   5   5  18       26.17       37.97      8.64 o
   6   5  18        0.14       -6.80      6.80 o
   7   5  18       25.72       38.34      9.01 o
   8   5  18        4.68       -8.87      8.87 o
   9   5  18       51.15       67.79      9.62 o
   1   6  18       35.59       36.41     12.48 o
   2   6  18        0.00       -9.88      9.88 o
   3   6  18       11.36       -6.24     10.40 o
   4   6  18       15.36       11.44     11.44 o
   5   6  18       11.64       12.98      8.07 o
   6   6  18        0.45       -0.01      8.07 o
   7   6  18        1.14       -9.88     11.44 o
   2   7  18        6.97       -8.32     11.44 o
   3   7  18        0.09       -9.88      9.88 o
   4   7  18        0.13       -1.04     11.44 o
   2   1  19       10.56       10.66      8.07 o
   3   1  19        6.82        5.81      6.40 o
   4   1  19        0.35        5.13      5.62 o
   5   1  19       12.78        0.87      7.36 o
   6   1  19      122.12      150.17      9.02 o
   7   1  19        9.45        6.14      6.02 o
   8   1  19       13.54       13.07      6.35 o
   9   1  19        5.44       -3.82      5.78 o
  10   1  19        0.89       -7.08      9.01 o
   1   2  19       11.14        3.64     11.96 o
   2   2  19        0.11        5.20      7.72 o
   3   2  19        1.95       -0.52      7.72 o
   4   2  19       22.42       28.41      7.47 o
   5   2  19       18.16       13.80      6.24 o
   6   2  19        4.29        2.20      5.99 o
   7   2  19        4.08       10.39      6.27 o
   8   2  19      122.18      131.79      8.83 o
   9   2  19        3.66       14.63      7.72 o
  10   2  19       22.02        3.83     10.40 o
   2   3  19        0.86       -7.80     10.40 o
   3   3  19       18.81        1.42      8.22 o
   4   3  19        1.24       -6.15      6.15 o
   5   3  19        1.37       -4.52      6.52 o
   6   3  19        0.02       -5.83      5.83 o
   7   3  19        3.54        5.17      6.21 o
   8   3  19       29.20       19.56      6.83 o
   9   3  19        3.11       -0.88      7.64 o
   2   4  19        1.01       -8.32      9.88 o
   3   4  19       19.50        4.16     10.92 o
   4   4  19        0.92       -9.88      9.88 o
   5   4  19        3.63       -6.90      7.48 o
   6   4  19        2.30       -6.58      6.58 o
   7   4  19        1.66       -7.05      7.05 o
   8   4  19        0.01       -7.28      7.28 o
   2   5  19        6.64       -1.56     11.44 o
   3   5  19        7.18        3.12     10.92 o
   4   5  19        6.39       -3.12     10.92 o
   5   5  19        4.59       -0.52     10.92 o
   6   5  19        0.88       -7.28      8.09 o
   7   5  19        0.05       -1.04     13.00 o
   2   6  19        1.08      -10.40     10.40 o
   3   6  19        0.05      -10.92     10.92 o
   4   6  19        0.04      -10.40     10.40 o
   3   0  20       25.70       37.45     13.00 o
   4   0  20       12.32        7.81      8.80 o
   5   0  20       37.66       50.18     11.96 o
   6   0  20      197.78      229.37     14.87 o
   7   0  20       10.00       12.72      9.48 o
   8   0  20        6.52        3.79     11.44 o
   3   1  20        1.65        0.52     11.96 o
   4   1  20       19.04       19.85      7.47 o
   5   1  20       49.37       55.04      7.45 o
   6   1  20        0.49        0.87      6.61 o
   7   1  20       40.47       53.38      7.59 o
   8   1  20        0.28       -2.81      7.36 o
   2   2  20       12.74      -11.44     11.44 o
   3   2  20        1.48       -7.37      7.37 o
   4   2  20        2.52       -7.62      7.62 o
   5   2  20        0.76       -6.43      6.93 o
   6   2  20        1.48       -6.12      6.12 o
   7   2  20        0.38       -4.42      6.21 o
   3   3  20        4.84       -5.72     11.44 o
   4   3  20        5.29       -6.04      8.87 o
   5   3  20       16.84        9.98      7.50 o
   6   3  20        0.57       -6.75      6.75 o
   7   3  20       19.65        7.80     12.48 o
   3   4  20        0.05       -9.88      9.88 o
   4   4  20        0.00      -10.40     10.40 o
   5   4  20        1.89      -11.44     11.44 o
   3   5  20        0.16      -11.44     11.44 o
   4   1  21        9.31       -2.60     13.00 o
   5   1  21        8.45        7.72      7.77 o
   4   2  21        1.33       -8.84     13.00 o
 
